# Supplementary material for: catena-Poly[[di­aqua­bis­(4-formyl­benzo­ato-κO 1)nickel(II)]-μ-pyrazine-κ2 N:N′]
Source: Acta Crystallogr Sect E Struct Rep Online. 2014 Jan 25;70(Pt 2):m65–6. doi: 10.1107/S160053681400155X (PMC3998267; doi:10.1107/S160053681400155X)
Supplement: Supplementary file 1 [file e-70-00m65-sup1.cif]

##############################################################################
#                                                                            #
# This CIF contains the data in a paper accepted for publication in          #
# Acta Crystallographica Section E. It conforms to the requirements of       #
# Notes for Authors for Acta Crystallographica Section E, and has been       #
# peer reviewed under the auspices of the IUCr Commission on Journals.       #
#                                                                            #
# Full details of the Crystallographic Information File format               #
# are given in the paper "The Crystallographic Information File (CIF):       #
# a New Standard Archive File for Crystallography" by S. R. Hall, F. H.      #
# Allen and I. D. Brown [Acta Cryst. (1991), A47, 655-685].                  #
#                                                                            #
# The current version of the core CIF dictionary is obtainable from          #
# ftp://ftp.iucr.org/pub/cif_core.dic.                                       #
#                                                                            #
# Software is freely available for graphical display of the structure(s)     #
# in this CIF. For information consult the CIF software page                 #
# http://www.iucr.org/resources/cif/software.                                #
#                                                                            #
# This file may be used for bona fide research purposes within the           #
# scientific community so long as proper attribution is given to the journal # 
# article from which it was obtained.                                        #
#                                                                            #
##############################################################################
data_I
_database_code_depnum_ccdc_archive 'CCDC 982792'
_audit_creation_method     SHELXL-97
_chemical_name_systematic
;\
<i>catena</i>-Poly[[diaquabis(4-formylbenzoato-\k<i>O</i>^1^)nickel(II)]-\
\m-pyrazine-\k^2^<i>N</i>:<i>N</i>']
;
_chemical_name_common     ?
_chemical_formula_moiety     'C20 H18 N2 Ni O8'
_chemical_formula_sum     'C20 H18 N2 Ni O8'
_chemical_formula_iupac     '[Ni (C8 H5 O3)2 (C4 H4 N2) (H2 O)2]'
_chemical_formula_weight     473.07
_chemical_melting_point     ?
_symmetry_cell_setting     monoclinic
_symmetry_space_group_name_H-M     'C 2/c'
_symmetry_space_group_name_Hall     '-C 2yc'
loop_
    _symmetry_equiv_pos_site_id
    _symmetry_equiv_pos_as_xyz
    1 x,y,z
    2 -x,y,1/2-z
    3 -x,-y,-z
    4 x,-y,1/2+z
    5 1/2+x,1/2+y,z
    6 1/2-x,1/2+y,1/2-z
    7 1/2-x,1/2-y,-z
    8 1/2+x,1/2-y,1/2+z
_cell_length_a     22.1032(5)
_cell_length_b     6.9925(2)
_cell_length_c     12.3366(3)
_cell_angle_alpha     90.00
_cell_angle_beta     94.160(3)
_cell_angle_gamma     90.00
_cell_volume     1901.68(8)
_cell_formula_units_Z     4
_cell_measurement_reflns_used     5837
_cell_measurement_theta_min     3.06
_cell_measurement_theta_max     28.32
_cell_measurement_temperature     296(2)
_exptl_crystal_description     prism
_exptl_crystal_colour     blue
_exptl_crystal_size_max     0.48
_exptl_crystal_size_mid     0.23
_exptl_crystal_size_min     0.14
_exptl_crystal_density_diffrn     1.652
_exptl_crystal_density_meas     ?
_exptl_crystal_density_method     'not measured'
_exptl_crystal_F_000     976
_exptl_absorpt_coefficient_mu     1.075
_exptl_absorpt_correction_type     multi-scan
_exptl_absorpt_process_details     '(<i>SADABS</i>; Bruker, 2012)'
_exptl_absorpt_correction_T_min     0.743
_exptl_absorpt_correction_T_max     0.860
_exptl_special_details     ?
_diffrn_ambient_temperature     296(2)
_diffrn_radiation_type     MoK\a
_diffrn_radiation_wavelength     0.71073
_diffrn_radiation_source     'fine-focus sealed tube'
_diffrn_radiation_monochromator     graphite
_diffrn_measurement_device_type     'Bruker SMART BREEZE CCD'
_diffrn_measurement_method     '\f and \w scans'
_diffrn_detector_area_resol_mean     ?
_diffrn_reflns_number     9913
_diffrn_reflns_av_R_equivalents     0.0700
_diffrn_reflns_av_sigmaI/netI     0.0463
_diffrn_reflns_theta_min     1.85
_diffrn_reflns_theta_max     25.25
_diffrn_reflns_theta_full     26.36
_diffrn_measured_fraction_theta_max     0.996
_diffrn_measured_fraction_theta_full     0.996
_diffrn_reflns_limit_h_min     -26
_diffrn_reflns_limit_h_max     26
_diffrn_reflns_limit_k_min     -8
_diffrn_reflns_limit_k_max     8
_diffrn_reflns_limit_l_min     -14
_diffrn_reflns_limit_l_max     12
_diffrn_standards_number     ?
_diffrn_standards_interval_count     ?
_diffrn_standards_interval_time     ?
_diffrn_standards_decay_%     ?
_refine_special_details
;
 Refinement of F^2^ against ALL reflections.  The weighted R-factor wR and
 goodness of fit S are based on F^2^, conventional R-factors R are based
 on F, with F set to zero for negative F^2^. The threshold expression of
 F^2^ > 2sigma(F^2^) is used only for calculating R-factors(gt) etc. and is
 not relevant to the choice of reflections for refinement.  R-factors based
 on F^2^ are statistically about twice as large as those based on F, and R-
 factors based on ALL data will be even larger.
;
_reflns_number_total     1717
_reflns_number_gt     1554
_reflns_threshold_expression     I>2\s(I)
_refine_ls_structure_factor_coef     Fsqd
_refine_ls_matrix_type     full
_refine_ls_R_factor_all     0.0844
_refine_ls_R_factor_gt     0.0787
_refine_ls_wR_factor_gt     0.2049
_refine_ls_wR_factor_ref     0.2085
_refine_ls_goodness_of_fit_ref     1.161
_refine_ls_restrained_S_all     1.161
_refine_ls_number_reflns     1717
_refine_ls_number_parameters     150
_refine_ls_number_restraints     2
_refine_ls_hydrogen_treatment     mixed
_refine_ls_weighting_scheme     calc
_refine_ls_weighting_details
         'calc w=1/[\s^2^(Fo^2^)+(0.1238P)^2^+9.9995P] where P=(Fo^2^+2Fc^2^)/3'
_atom_sites_solution_hydrogens     geom
_atom_sites_solution_primary     direct
_atom_sites_solution_secondary     difmap
_refine_ls_shift/su_max     0.000
_refine_ls_shift/su_mean     0.000
_refine_diff_density_max     2.488
_refine_diff_density_min     -1.054
_refine_ls_extinction_method     none
_refine_ls_extinction_coef     ?
loop_
    _atom_type_symbol
    _atom_type_description
    _atom_type_scat_dispersion_real
    _atom_type_scat_dispersion_imag
    _atom_type_scat_source
    'C' 'C' 0.0033 0.0016
                         'International Tables Vol C Tables 4.2.6.8 and 6.1.1.4'
    'H' 'H' 0.0000 0.0000
                         'International Tables Vol C Tables 4.2.6.8 and 6.1.1.4'
    'N' 'N' 0.0061 0.0033
                         'International Tables Vol C Tables 4.2.6.8 and 6.1.1.4'
    'Ni' 'Ni' 0.3393 1.1124
                         'International Tables Vol C Tables 4.2.6.8 and 6.1.1.4'
    'O' 'O' 0.0106 0.0060
                         'International Tables Vol C Tables 4.2.6.8 and 6.1.1.4'
_computing_data_collection     '<i>APEX2</i> (Bruker, 2012)'
_computing_cell_refinement     '<i>SAINT</i> (Bruker, 2012)'
_computing_data_reduction     '<i>SAINT</i> (Bruker, 2012)'
_computing_structure_solution     '<i>SHELXS97</i> (Sheldrick, 2008)'
_computing_structure_refinement     '<i>SHELXL97</i> (Sheldrick, 2008)'
_computing_molecular_graphics     '<i>ORTEP-3 for Windows</i> (Farrugia, 2012)'
_computing_publication_material
                                'WinGX (Farrugia, 2012) and PLATON (Spek, 2009)'
loop_
    _atom_site_type_symbol
    _atom_site_label
    _atom_site_fract_x
    _atom_site_fract_y
    _atom_site_fract_z
    _atom_site_U_iso_or_equiv
    _atom_site_thermal_displace_type
    _atom_site_calc_flag
    _atom_site_refinement_flags
    _atom_site_occupancy
    _atom_site_disorder_assembly
    _atom_site_disorder_group
    Ni Ni1 0.00000 0.44790(12) 0.25000 0.0222(3) Uani d S 1.000 . .
    O O1 0.13672(19) 0.3246(7) 0.3338(3) 0.0435(14) Uani d . 1.000 . .
    O O2 0.08397(17) 0.4511(5) 0.1900(3) 0.0294(11) Uani d . 1.000 . .
    O O3 0.3999(2) 0.3724(9) 0.0460(4) 0.0614(19) Uani d . 1.000 . .
    O O4 0.0372(2) 0.4332(6) 0.4119(3) 0.0342(12) Uani d D 1.000 . .
    N N1 0.00000 0.1464(8) 0.25000 0.0242(17) Uani d S 1.000 . .
    N N2 0.00000 0.7500(8) 0.25000 0.0260(19) Uani d S 1.000 . .
    C C1 0.1321(2) 0.3907(7) 0.2394(5) 0.0277(16) Uani d . 1.000 . .
    C C2 0.1890(2) 0.3983(7) 0.1787(5) 0.0284(16) Uani d . 1.000 . .
    C C3 0.1889(3) 0.4908(8) 0.0787(5) 0.0300(17) Uani d . 1.000 . .
    C C4 0.2420(3) 0.5042(9) 0.0271(5) 0.0320(17) Uani d . 1.000 . .
    C C5 0.2955(3) 0.4294(8) 0.0736(5) 0.0339(17) Uani d . 1.000 . .
    C C6 0.2958(3) 0.3342(8) 0.1733(5) 0.0338(17) Uani d . 1.000 . .
    C C7 0.2424(2) 0.3196(8) 0.2243(5) 0.0290(17) Uani d . 1.000 . .
    C C8 0.3520(3) 0.4471(10) 0.0178(6) 0.045(2) Uani d . 1.000 . .
    C C9 0.0252(3) 0.0463(7) 0.1723(5) 0.0290(17) Uani d . 1.000 . .
    C C10 0.0250(2) 0.8494(7) 0.1733(4) 0.0280(17) Uani d . 1.000 . .
    H H3 0.15320 0.54320 0.04700 0.0360 Uiso c R 1.000 . .
    H H4 0.24170 0.56450 -0.04010 0.0380 Uiso c R 1.000 . .
    H H6 0.33140 0.28130 0.20480 0.0410 Uiso c R 1.000 . .
    H H7 0.24240 0.25590 0.29040 0.0350 Uiso c R 1.000 . .
    H H8 0.35070 0.52240 -0.04450 0.0540 Uiso c R 1.000 . .
    H H9 0.04310 0.11080 0.11700 0.0350 Uiso c R 1.000 . .
    H H10 0.04300 0.78400 0.11840 0.0340 Uiso c R 1.000 . .
    H H41 0.040(4) 0.545(5) 0.430(7) 0.06(3) Uiso d D 1.000 . .
    H H42 0.0721(18) 0.396(13) 0.407(7) 0.07(3) Uiso d D 1.000 . .
loop_
    _atom_site_aniso_label
    _atom_site_aniso_U_11
    _atom_site_aniso_U_22
    _atom_site_aniso_U_33
    _atom_site_aniso_U_12
    _atom_site_aniso_U_13
    _atom_site_aniso_U_23
    Ni1 0.0321(6) 0.0093(5) 0.0253(6) 0.0000 0.0022(4) 0.0000
    O1 0.046(2) 0.049(3) 0.036(2) 0.008(2) 0.0059(18) 0.012(2)
    O2 0.032(2) 0.0188(19) 0.038(2) 0.0020(14) 0.0065(16) 0.0009(16)
    O3 0.045(3) 0.085(4) 0.055(3) 0.001(3) 0.010(2) -0.006(3)
    O4 0.047(2) 0.031(2) 0.024(2) 0.0063(19) -0.0012(17) -0.0034(17)
    N1 0.036(3) 0.011(3) 0.026(3) 0.0000 0.005(2) 0.0000
    N2 0.034(3) 0.006(3) 0.038(4) 0.0000 0.003(3) 0.0000
    C1 0.039(3) 0.012(2) 0.032(3) -0.002(2) 0.002(2) 0.000(2)
    C2 0.040(3) 0.013(2) 0.032(3) -0.002(2) 0.002(2) -0.004(2)
    C3 0.036(3) 0.022(3) 0.031(3) 0.000(2) -0.004(2) -0.002(2)
    C4 0.047(3) 0.023(3) 0.026(3) -0.006(2) 0.003(2) 0.000(2)
    C5 0.040(3) 0.026(3) 0.036(3) -0.005(2) 0.004(2) -0.007(2)
    C6 0.036(3) 0.027(3) 0.038(3) 0.005(2) 0.001(2) -0.002(2)
    C7 0.039(3) 0.021(3) 0.027(3) 0.005(2) 0.003(2) 0.002(2)
    C8 0.050(4) 0.044(4) 0.043(4) -0.007(3) 0.008(3) -0.002(3)
    C9 0.045(3) 0.017(3) 0.026(3) -0.002(2) 0.009(2) 0.002(2)
    C10 0.041(3) 0.016(3) 0.028(3) 0.000(2) 0.010(2) -0.004(2)
_geom_special_details
;
 Bond distances, angles etc. have been calculated using the
 rounded fractional coordinates. All su's are estimated
 from the variances of the (full) variance-covariance matrix.
 The cell esds are taken into account in the estimation of
 distances, angles and torsion angles
;
loop_
    _geom_bond_atom_site_label_1
    _geom_bond_atom_site_label_2
    _geom_bond_site_symmetry_1
    _geom_bond_site_symmetry_2
    _geom_bond_distance
    _geom_bond_publ_flag
    Ni1 O2 . . 2.048(4) no
    Ni1 O4 . . 2.107(4) no
    Ni1 N1 . . 2.108(6) no
    Ni1 N2 . . 2.112(6) no
    Ni1 O2 . 2_555 2.048(4) no
    Ni1 O4 . 2_555 2.107(4) no
    O1 C1 . . 1.250(7) no
    O2 C1 . . 1.260(6) no
    O3 C8 . . 1.209(8) no
    O4 H42 . . 0.82(5) no
    O4 H41 . . 0.81(4) no
    N1 C9 . 2_555 1.340(7) no
    N1 C9 . . 1.340(7) no
    N2 C10 . . 1.327(6) no
    N2 C10 . 2_555 1.327(6) no
    C1 C2 . . 1.511(7) no
    C2 C3 . . 1.393(8) no
    C2 C7 . . 1.384(7) no
    C3 C4 . . 1.378(9) no
    C4 C5 . . 1.379(9) no
    C5 C6 . . 1.398(9) no
    C5 C8 . . 1.474(9) no
    C6 C7 . . 1.381(8) no
    C9 C10 . 1_545 1.377(7) no
    C3 H3 . . 0.9300 no
    C4 H4 . . 0.9300 no
    C6 H6 . . 0.9300 no
    C7 H7 . . 0.9300 no
    C8 H8 . . 0.9300 no
    C9 H9 . . 0.9300 no
    C10 H10 . . 0.9300 no
loop_
    _geom_angle_atom_site_label_1
    _geom_angle_atom_site_label_2
    _geom_angle_atom_site_label_3
    _geom_angle_site_symmetry_1
    _geom_angle_site_symmetry_2
    _geom_angle_site_symmetry_3
    _geom_angle
    _geom_angle_publ_flag
    O2 Ni1 O4 . . . 92.38(16) no
    O2 Ni1 N1 . . . 90.63(10) no
    O2 Ni1 N2 . . . 89.37(10) no
    O2 Ni1 O2 . . 2_555 178.75(15) no
    O2 Ni1 O4 . . 2_555 87.68(16) no
    O4 Ni1 N1 . . . 87.20(12) no
    O4 Ni1 N2 . . . 92.80(12) no
    O2 Ni1 O4 2_555 . . 87.68(16) no
    O4 Ni1 O4 . . 2_555 174.41(17) no
    N1 Ni1 N2 . . . 180.000(10)
                              no
    O2 Ni1 N1 2_555 . . 90.63(10) no
    O4 Ni1 N1 2_555 . . 87.20(12) no
    O2 Ni1 N2 2_555 . . 89.37(10) no
    O4 Ni1 N2 2_555 . . 92.80(12) no
    O2 Ni1 O4 2_555 . 2_555 92.38(16) no
    Ni1 O2 C1 . . . 125.3(4) no
    Ni1 O4 H41 . . . 103(6) no
    Ni1 O4 H42 . . . 105(6) no
    H41 O4 H42 . . . 106(9) no
    C9 N1 C9 . . 2_555 117.0(5) no
    Ni1 N1 C9 . . . 121.5(3) no
    Ni1 N1 C9 . . 2_555 121.5(3) no
    Ni1 N2 C10 . . . 121.6(3) no
    Ni1 N2 C10 . . 2_555 121.6(3) no
    C10 N2 C10 . . 2_555 116.8(5) no
    O1 C1 O2 . . . 125.7(5) no
    O2 C1 C2 . . . 116.9(5) no
    O1 C1 C2 . . . 117.4(4) no
    C3 C2 C7 . . . 119.4(5) no
    C1 C2 C7 . . . 120.0(5) no
    C1 C2 C3 . . . 120.5(5) no
    C2 C3 C4 . . . 119.6(6) no
    C3 C4 C5 . . . 121.0(6) no
    C4 C5 C6 . . . 119.7(6) no
    C4 C5 C8 . . . 120.2(6) no
    C6 C5 C8 . . . 120.0(6) no
    C5 C6 C7 . . . 119.1(6) no
    C2 C7 C6 . . . 121.2(6) no
    O3 C8 C5 . . . 125.7(7) no
    N1 C9 C10 . . 1_545 120.9(5) no
    N2 C10 C9 . . 1_565 122.2(5) no
    C2 C3 H3 . . . 120.00 no
    C4 C3 H3 . . . 120.00 no
    C3 C4 H4 . . . 119.00 no
    C5 C4 H4 . . . 120.00 no
    C5 C6 H6 . . . 120.00 no
    C7 C6 H6 . . . 120.00 no
    C2 C7 H7 . . . 120.00 no
    C6 C7 H7 . . . 119.00 no
    O3 C8 H8 . . . 117.00 no
    C5 C8 H8 . . . 117.00 no
    N1 C9 H9 . . . 120.00 no
    C10 C9 H9 1_545 . . 120.00 no
    N2 C10 H10 . . . 119.00 no
    C9 C10 H10 1_565 . . 119.00 no
loop_
    _geom_torsion_atom_site_label_1
    _geom_torsion_atom_site_label_2
    _geom_torsion_atom_site_label_3
    _geom_torsion_atom_site_label_4
    _geom_torsion_site_symmetry_1
    _geom_torsion_site_symmetry_2
    _geom_torsion_site_symmetry_3
    _geom_torsion_site_symmetry_4
    _geom_torsion
    _geom_torsion_publ_flag
    O4 Ni1 O2 C1 . . . . 22.0(4) no
    N1 Ni1 O2 C1 . . . . -65.3(4) no
    N2 Ni1 O2 C1 . . . . 114.7(4) no
    O4 Ni1 O2 C1 2_555 . . . -152.5(4) no
    O2 Ni1 N1 C9 . . . . -35.6(3) no
    O2 Ni1 N1 C9 . . . 2_555 144.4(3) no
    O4 Ni1 N1 C9 . . . . -128.0(3) no
    O4 Ni1 N1 C9 . . . 2_555 52.0(3) no
    O2 Ni1 N1 C9 2_555 . . . 144.4(3) no
    O4 Ni1 N1 C9 2_555 . . . 52.0(3) no
    O2 Ni1 N2 C10 . . . . 35.5(3) no
    O2 Ni1 N2 C10 . . . 2_555 -144.5(3) no
    O4 Ni1 N2 C10 . . . . 127.9(3) no
    O4 Ni1 N2 C10 . . . 2_555 -52.1(3) no
    O2 Ni1 N2 C10 2_555 . . . -144.5(3) no
    O4 Ni1 N2 C10 2_555 . . . -52.1(3) no
    Ni1 O2 C1 O1 . . . . -2.3(8) no
    Ni1 O2 C1 C2 . . . . 177.5(3) no
    Ni1 N1 C9 C10 . . . 1_545 179.9(4) no
    Ni1 N2 C10 C9 . . . 1_565 179.9(4) no
    O1 C1 C2 C3 . . . . -172.2(5) no
    O1 C1 C2 C7 . . . . 5.2(8) no
    O2 C1 C2 C3 . . . . 8.0(7) no
    O2 C1 C2 C7 . . . . -174.5(5) no
    C1 C2 C3 C4 . . . . 176.9(5) no
    C7 C2 C3 C4 . . . . -0.6(8) no
    C1 C2 C7 C6 . . . . -176.3(5) no
    C3 C2 C7 C6 . . . . 1.2(8) no
    C2 C3 C4 C5 . . . . -0.8(9) no
    C3 C4 C5 C6 . . . . 1.6(9) no
    C3 C4 C5 C8 . . . . -179.3(6) no
    C4 C5 C6 C7 . . . . -1.0(9) no
    C8 C5 C6 C7 . . . . 179.9(6) no
    C4 C5 C8 O3 . . . . -172.9(7) no
    C6 C5 C8 O3 . . . . 6.3(10) no
    C5 C6 C7 C2 . . . . -0.4(9) no
loop_
    _geom_hbond_atom_site_label_D
    _geom_hbond_atom_site_label_H
    _geom_hbond_atom_site_label_A
    _geom_hbond_site_symmetry_A
    _geom_hbond_distance_DH
    _geom_hbond_distance_HA
    _geom_hbond_distance_DA
    _geom_hbond_angle_DHA
    _geom_hbond_publ_flag
    O4 H42 O1 . 0.82(5) 1.81(6) 2.579(6) 155(8) yes
    O4 H41 O3 6_555 0.82(2) 2.65(5) 3.395(8) 152(8) yes
    C9 H9 O3 7_555 0.93 2.45 3.311(8) 154 yes
    C7 H7 Cg1 6_545 0.93 2.62 3.395(6) 141 yes
_iucr_refine_instructions_details
;
TITL I         C 2/C        R   0.08
CELL  0.71073  22.1032   6.9925  12.3366   90.000   94.160   90.000
ZERR     4.00   0.0005   0.0002   0.0003    0.000    0.003    0.000
LATT   7
SYMM  - X,   Y, 1/2 - Z
SFAC  C    H    N    NI   O
UNIT  80   72   8    4    32
MERG   2
OMIT     0.00  50.50
DFIX 0.82 .02 O4 H41 O4 H42
EQIV $1 -X+1/2, Y+1/2, -Z+1/2
HTAB O4 O3_$1
HTAB O4 O1
EQIV $2 -X+1/2, -Y+1/2, -Z
HTAB C9 O3_$2
HTAB C10 O2
HTAB O4 O3_$1
HTAB O4 O1
HTAB C9 O3_$2
HTAB C10 O2
FMAP   2
PLAN   20
ACTA
BOND   $H
CONF
LIST   4
L.S.  10
TEMP    23.00
WGHT    0.123800    9.999499
FVAR       0.25534
NI1   4    0.000000    0.447900    0.250000    10.50000    0.03210    0.00926 =
         0.02529    0.00000    0.00222    0.00000
O1    5    0.136717    0.324637    0.333842    11.00000    0.04607    0.04891 =
         0.03570    0.01152    0.00588    0.00826
O2    5    0.083970    0.451051    0.190026    11.00000    0.03202    0.01884 =
         0.03824    0.00087    0.00649    0.00200
O3    5    0.399851    0.372364    0.046000    11.00000    0.04481    0.08521 =
         0.05523   -0.00580    0.01032    0.00114
O4    5    0.037234    0.433234    0.411936    11.00000    0.04739    0.03142 =
         0.02413   -0.00345   -0.00117    0.00625
N1    3    0.000000    0.146409    0.250000    10.50000    0.03554    0.01114 =
         0.02552    0.00000    0.00477    0.00000
N2    3    0.000000    0.749981    0.250000    10.50000    0.03440    0.00575 =
         0.03777    0.00000    0.00321    0.00000
C1    1    0.132081    0.390712    0.239368    11.00000    0.03878    0.01230 =
         0.03195   -0.00046    0.00196   -0.00156
C2    1    0.188953    0.398316    0.178658    11.00000    0.03985    0.01292 =
         0.03211   -0.00436    0.00153   -0.00249
C3    1    0.188911    0.490769    0.078739    11.00000    0.03581    0.02247 =
         0.03066   -0.00158   -0.00433    0.00022
AFIX  43
H3    2    0.153243    0.543249    0.046978    11.00000   -1.20000
AFIX   0
C4    1    0.241989    0.504155    0.027105    11.00000    0.04676    0.02264 =
         0.02594    0.00017    0.00253   -0.00565
AFIX  43
H4    2    0.241723    0.564478   -0.040113    11.00000   -1.20000
AFIX   0
C5    1    0.295528    0.429405    0.073631    11.00000    0.04045    0.02559 =
         0.03622   -0.00689    0.00446   -0.00503
C6    1    0.295771    0.334173    0.173264    11.00000    0.03624    0.02684 =
         0.03833   -0.00173    0.00097    0.00543
AFIX  43
H6    2    0.331434    0.281274    0.204782    11.00000   -1.20000
AFIX   0
C7    1    0.242444    0.319623    0.224273    11.00000    0.03902    0.02136 =
         0.02703    0.00153    0.00319    0.00501
AFIX  43
H7    2    0.242389    0.255888    0.290432    11.00000   -1.20000
AFIX   0
C8    1    0.352048    0.447141    0.017771    11.00000    0.04959    0.04446 =
         0.04269   -0.00175    0.00774   -0.00675
AFIX  43
H8    2    0.350749    0.522361   -0.044525    11.00000   -1.20000
AFIX   0
C9    1    0.025224    0.046349    0.172301    11.00000    0.04451    0.01704 =
         0.02626    0.00159    0.00886   -0.00192
AFIX  43
H9    2    0.043118    0.110807    0.116958    11.00000   -1.20000
AFIX   0
C10   1    0.025007    0.849424    0.173296    11.00000    0.04078    0.01647 =
         0.02823   -0.00353    0.00980    0.00048
AFIX  43
H10   2    0.042980    0.783984    0.118398    11.00000   -1.20000
AFIX   0
H41   2    0.039861    0.545497    0.430437    11.00000    0.06027
H42   2    0.072127    0.395510    0.407023    11.00000    0.06601
HKLF 4
REM  I         C 2/C        R   0.08
REM R1 =  0.0787 for   1554 Fo > 4sig(Fo)  and  0.0844 for all   1717 data
REM    150 parameters refined using      2 restraints
END
WGHT      0.1238      9.9995
REM Highest difference peak  2.277,  deepest hole -1.031,  1-sigma level  0.213
Q1    1   0.0404  0.4462  0.2721  11.00000  0.05    2.28
Q2    1   0.0285  0.4458  0.1911  11.00000  0.05    1.98
Q3    1   0.0870  0.4403  0.2505  11.00000  0.05    0.87
Q4    1  -0.0038  0.4309  0.3986  11.00000  0.05    0.82
Q5    1   0.1638  0.3975  0.2173  11.00000  0.05    0.69
Q6    1   0.0914  0.4552  0.1111  11.00000  0.05    0.65
Q7    1   0.3175  0.4311  0.0463  11.00000  0.05    0.60
Q8    1   0.1432  0.4480  0.1343  11.00000  0.05    0.56
Q9    1   0.1750  0.3479  0.2800  11.00000  0.05    0.55
Q10   1   0.2739  0.3345  0.2195  11.00000  0.05    0.54
Q11   1   0.2721  0.5156  0.0569  11.00000  0.05    0.53
Q12   1   0.2049  0.4170  0.1235  11.00000  0.05    0.53
Q13   1   0.0671  0.4191  0.3590  11.00000  0.05    0.52
Q14   1   0.2108  0.4851  0.0224  11.00000  0.05    0.51
Q15   1   0.1326  0.4046  0.3115  11.00000  0.05    0.51
Q16   1   0.2623  0.4294  0.0437  11.00000  0.05    0.51
Q17   1   0.2072  0.3475  0.1972  11.00000  0.05    0.51
Q18   1   0.1771  0.3269  0.3604  11.00000  0.05    0.50
Q19   1   0.2180  0.3973  0.2112  11.00000  0.05    0.50
Q20   1   0.2184  0.4700  0.0969  11.00000  0.05    0.48
;
data_global
_journal_date_recd_electronic     2014-01-16
_journal_date_accepted     2014-01-22
_journal_name_full     'Acta Crystallographica, Section E'
_journal_year     2014
_journal_volume     70
_journal_issue      2
_journal_page_first     m65
_journal_page_last     m66
_journal_paper_category     QM
_journal_paper_doi     10.1107/S160053681400155X
_journal_coeditor_code     SU2690
_publ_contact_author
;
Dr. Tuncer H\"okelek
Hacettepe University
Department of Physics
06800 Beytepe
Ankara
Turkey
;
_publ_contact_author_email     merzifon@hacettepe.edu.tr
_publ_contact_author_fax     '90(312)2352550'
_publ_contact_author_phone     '90(312)2977242'
_publ_section_title
;\
<i>catena</i>-Poly[[diaquabis(4-formylbenzoato-\k<i>O</i>^1^)nickel(II)]-\m-\
pyrazine-\k^2^<i>N</i>:<i>N</i>']
;
loop_
    _publ_author_name
    _publ_author_address
    '\,Celik, Fatih'
;
Department of Chemistry
Kafkas University
36100 Kars
Turkey
;
    'Dilek, Nefise'
;
Aksaray University,
Department of Physics,
68100
Aksaray
Turkey
;
    '\,Caylak Deliba\,s, Nagihan'
;
Department of Physics
Sakarya University
54187 Esentepe
Sakarya
Turkey
;
    'Necefo\(glu, Hacali'
;
Department of Chemistry
Kafkas University
36100 Kars
Turkey
;
    'H\"okelek*, Tuncer'
;
Department of Physics
Hacettepe University
06800 Beytepe
Ankara
Turkey
;
