# Supplementary material for: catena-Poly[[di­aqua­bis­(4-formyl­benzo­ato-κO 1)nickel(II)]-μ-pyrazine-κ2 N:N′]
Source: Acta Crystallogr Sect E Struct Rep Online. 2014 Jan 25;70(Pt 2):m65–6. doi: 10.1107/S160053681400155X (PMC3998267; doi:10.1107/S160053681400155X)
Supplement: Supplementary file 2 [file e-70-00m65-Isup2.hkl]

#
# h,k,l, Fc-squared, Fo-squared, sigma(Fo-squared) and status flag
#
data_I
_shelx_title ' I         C 2/C        R   0.08'
_shelx_refln_list_code          4
_shelx_F_calc_maximum      272.80
_exptl_crystal_F_000       976.00
_reflns_d_resolution_high  0.8332
 
loop_
 _symmetry_equiv_pos_as_xyz
 'x, y, z'
 '-x, y, -z+1/2'
 'x+1/2, y+1/2, z'
 '-x+1/2, y+1/2, -z+1/2'
 '-x, -y, -z'
 'x, -y, z-1/2'
 '-x+1/2, -y+1/2, -z'
 'x+1/2, -y+1/2, z-1/2'
 
_cell_length_a    22.1032
_cell_length_b     6.9925
_cell_length_c    12.3366
_cell_angle_alpha  90.000
_cell_angle_beta   94.160
_cell_angle_gamma  90.000
 
_shelx_F_squared_multiplier     1.000
 
loop_
 _refln_index_h
 _refln_index_k
 _refln_index_l
 _refln_F_squared_calc
 _refln_F_squared_meas
 _refln_F_squared_sigma
 _refln_observed_status
   2   0   0     9350.83     9362.86    245.28 o
   4   0   0    29743.35    27837.39    733.00 o
   6   0   0    19613.20    19545.06    642.85 o
   8   0   0    21183.71    20152.87    655.04 o
  10   0   0     9219.66     7956.19    272.24 o
  12   0   0     3021.08     2381.87     81.63 o
  14   0   0     2053.49     1681.84     59.18 o
  16   0   0     2472.83     2257.02     78.49 o
  18   0   0     1548.89     1493.59     56.52 o
  20   0   0     3624.79     3467.66    129.22 o
  22   0   0     1429.80     1556.41     84.14 o
  24   0   0      904.30      933.53     61.69 o
  26   0   0      366.37      473.30     41.35 o
   1   1   0    15590.52    27283.15    634.31 o
   3   1   0     1390.42     1736.87     48.46 o
   5   1   0     2483.21     2337.94     57.29 o
   7   1   0      908.85     1081.62     48.72 o
   9   1   0      736.42      919.68     26.75 o
  11   1   0     2674.28     2154.38     49.67 o
  13   1   0     3050.18     2433.77     60.41 o
  15   1   0     2767.59     2435.45     60.29 o
  17   1   0     4192.52     3541.45     87.29 o
  19   1   0      366.26      484.68     22.88 o
  21   1   0     3099.08     3080.43     83.42 o
  23   1   0     1660.76     1848.18     60.74 o
  25   1   0     1053.43     1150.44     44.32 o
   0   2   0    44343.16    97535.13   3552.50 o
   2   2   0     4373.54     6230.56    165.94 o
   4   2   0     4445.49     4938.62    150.49 o
   6   2   0     2362.39     2399.75     75.42 o
   8   2   0       27.45       54.70     15.86 o
  10   2   0     2171.61     2199.69     68.12 o
  12   2   0     2262.34     1773.98     51.99 o
  14   2   0      249.24      251.82     20.95 o
  16   2   0      221.79      181.62     16.64 o
  18   2   0       23.46      166.47     25.15 o
  20   2   0      447.17      465.45     23.52 o
  22   2   0      427.38      534.63     27.50 o
  24   2   0      172.09      199.29     21.94 o
   1   3   0     9939.26    17860.37    529.69 o
   3   3   0     8451.19    12006.05    364.49 o
   5   3   0     5927.76     6737.91    220.34 o
   7   3   0      920.38     1546.98     81.80 o
   9   3   0     3149.31     3332.39    118.17 o
  11   3   0     9210.56     8789.65    285.57 o
  13   3   0      210.47      256.75     25.90 o
  15   3   0       51.39       87.15     27.00 o
  17   3   0      294.27      315.83     18.66 o
  19   3   0      786.41      799.06     32.93 o
  21   3   0      343.96      420.46     27.09 o
  23   3   0      152.45      294.59     23.61 o
   0   4   0      143.94      277.52     23.54 o
   2   4   0        5.15        0.00     14.21 o
   4   4   0     2583.72     3183.01     99.19 o
   6   4   0        9.19      340.50     55.22 o
   8   4   0       81.57      114.17     18.05 o
  12   4   0     2138.25     2284.72    101.12 o
  14   4   0       62.22       89.60     19.52 o
  16   4   0      211.54      199.09     30.75 o
  18   4   0      232.27      292.91     30.08 o
  20   4   0       55.83      114.96     23.77 o
  22   4   0       46.46      229.26     32.42 o
   1   5   0       91.39      133.62     18.47 o
   3   5   0      249.08      293.54     30.25 o
   5   5   0       65.85      120.34     27.98 o
   7   5   0      201.95      222.08     22.12 o
   9   5   0      161.33      228.23     20.99 o
  11   5   0        0.46       80.62     27.06 o
  13   5   0      175.82      141.99     24.61 o
  15   5   0      105.90       95.76     19.88 o
  17   5   0       47.65       13.49     21.75 o
  19   5   0        8.96       20.78     20.31 o
  21   5   0      124.81      135.73     26.25 o
   0   6   0      127.46      115.21     33.17 o
   2   6   0     2374.90     2596.48    102.30 o
   4   6   0       14.39        0.00     34.53 o
   6   6   0      948.97     1051.33     62.15 o
   8   6   0        2.74       84.69     28.96 o
  10   6   0      704.80      711.77     56.41 o
  12   6   0       15.70      161.68     68.85 o
  14   6   0      469.58      552.63     53.76 o
  16   6   0       16.59       80.16     55.35 o
  18   6   0      313.86      356.81     40.73 o
   1   7   0     2594.31     3401.89    136.51 o
   3   7   0     3495.20     3738.32    149.17 o
   5   7   0      519.86      462.04     44.46 o
   7   7   0      865.43      841.80     95.35 o
   9   7   0      728.69      749.49     80.09 o
  11   7   0      891.79      882.03     84.86 o
  13   7   0      409.63      567.66     73.15 o
   0   8   0     1591.52     1987.99    143.59 o
   2   8   0     1218.03     1231.58     85.14 o
   4   8   0      903.99      901.83     63.10 o
   6   8   0      253.99      269.75     49.18 o
   8   8   0      363.03      290.99     68.74 o
 -25   1   1       33.44       67.89     16.93 o
 -23   1   1      171.30      314.41     22.94 o
 -21   1   1      173.42      303.44     21.51 o
 -19   1   1      158.94      277.02     21.73 o
 -17   1   1     1021.46      885.86     45.08 o
 -15   1   1      606.73      757.53     29.88 o
 -13   1   1      422.36      514.57     20.94 o
 -11   1   1      929.56     1006.18     30.21 o
  -9   1   1     7045.17     6854.72    154.55 o
  -7   1   1     7953.46     7624.39    183.05 o
  -5   1   1       84.19       90.97     12.65 o
  -3   1   1      115.53      102.02      7.39 o
  -1   1   1      190.29      312.95     13.27 o
   1   1   1    15102.02    21066.90    588.64 o
   3   1   1     1154.09     1519.57     56.16 o
   5   1   1      982.66      964.93     26.48 o
   7   1   1     1079.73     1142.20     32.22 o
   9   1   1     1997.92     2063.27     49.81 o
  11   1   1        1.70       14.11      6.90 o
  13   1   1     1947.94     1609.99     40.93 o
  15   1   1      754.49      796.10     28.34 o
  17   1   1      331.77      419.86     29.71 o
  19   1   1      722.16      677.07     26.08 o
  21   1   1     1618.69     2052.19     57.08 o
  23   1   1      260.18      428.48     34.97 o
  25   1   1       63.94      150.95     20.56 o
 -24   2   1      266.21      324.67     22.94 o
 -22   2   1      560.81      688.91     30.12 o
 -20   2   1      366.21      433.85     21.18 o
 -18   2   1     2847.27     2441.95     65.92 o
 -16   2   1     1126.22      817.17     28.58 o
 -14   2   1      759.15      581.82     23.31 o
 -12   2   1       68.83       57.07     11.19 o
 -10   2   1     5150.25     4878.01    147.55 o
  -8   2   1     1552.02     1250.43     83.03 o
  -6   2   1      892.57     1030.29     40.27 o
  -4   2   1      256.66      301.30     18.08 o
  -2   2   1     7265.59     9335.01    292.24 o
   0   2   1    74418.34   138971.25   3671.33 o
   2   2   1     9091.56    14484.23    450.04 o
   4   2   1       10.96        8.68      6.19 o
   6   2   1     1276.34     1315.64     49.93 o
   8   2   1     2168.36     1648.13     60.62 o
  10   2   1       18.87       17.80     23.53 o
  12   2   1       19.35        9.61     10.40 o
  14   2   1     1006.21      871.10     28.07 o
  16   2   1      776.99      656.83     25.87 o
  18   2   1       47.06       52.40     12.43 o
  20   2   1      356.64      443.90     25.25 o
  22   2   1      168.87      210.32     20.03 o
  24   2   1      282.40      405.11     25.14 o
 -23   3   1      799.73      807.73     36.37 o
 -21   3   1      442.21      477.87     32.16 o
 -19   3   1      426.44      494.52     36.60 o
 -17   3   1      414.71      388.09     20.97 o
 -15   3   1     1262.47     1076.37     48.33 o
 -13   3   1     2133.15     1795.38     73.02 o
 -11   3   1     3622.06     3832.70    172.07 o
  -9   3   1     8503.10     8210.67    406.89 o
  -7   3   1     7818.82     7101.00    239.74 o
  -5   3   1    13201.66    13996.10    422.68 o
  -3   3   1     6972.10     9458.25    309.06 o
  -1   3   1    11694.81    19446.86    551.70 o
   1   3   1    46317.08    82302.88   2221.73 o
   3   3   1    10279.34    14016.50    445.08 o
   5   3   1     2199.24     2523.91     81.78 o
   7   3   1     3269.71     3466.92    121.34 o
   9   3   1      225.41      243.28    145.71 o
  11   3   1     6687.69     6273.45    195.77 o
  13   3   1     1715.43     1535.61     54.31 o
  15   3   1     3698.96     3231.35     96.66 o
  17   3   1     1491.63     1342.18     43.40 o
  19   3   1        9.70       58.91     16.12 o
  21   3   1     1577.18     1645.86     51.70 o
  23   3   1     1448.36     1513.18     56.79 o
 -22   4   1     1586.06     1539.05     54.42 o
 -20   4   1      876.34      825.70     36.63 o
 -18   4   1      584.38      677.07     35.42 o
 -16   4   1     1188.54     1086.01     63.52 o
 -14   4   1     3443.89     3133.08    103.58 o
 -12   4   1     4045.87     3783.98    141.69 o
 -10   4   1    12126.49    11997.21    437.59 o
  -8   4   1     2863.19     2442.53     97.61 o
  -6   4   1     7374.11     7955.39    251.40 o
  -4   4   1     2825.68     3227.77    106.23 o
  -2   4   1    10038.81    14213.31    474.32 o
   0   4   1     4277.05     6623.27    186.68 o
   2   4   1     7261.30    10541.69    325.73 o
   4   4   1      984.13     1101.45     42.54 o
   6   4   1      266.51      275.32     20.19 o
   8   4   1      157.90      233.50     21.00 o
  10   4   1     2684.10     2531.44    100.09 o
  12   4   1     3828.71     3466.36    128.84 o
  14   4   1     1759.74     1601.96     74.31 o
  16   4   1     1662.76     1519.13     71.31 o
  18   4   1     2352.33     2199.41     83.81 o
  20   4   1      681.40      709.25     46.61 o
  22   4   1     1477.82     1537.41     57.35 o
 -21   5   1       26.88       11.91     21.08 o
 -19   5   1      110.37      133.20     24.77 o
 -17   5   1      220.88      222.68     25.25 o
 -15   5   1      107.43       77.62     21.48 o
 -13   5   1      565.58      494.95     33.05 o
 -11   5   1     2851.98     2649.15    116.81 o
  -9   5   1     1253.00     1380.97     58.88 o
  -7   5   1       62.37       51.92     18.94 o
  -5   5   1     4499.61     5173.12    164.89 o
  -3   5   1     5547.33     7127.85    227.30 o
  -1   5   1     5491.58     7933.09    250.33 o
   1   5   1     9613.63    14436.15    410.89 o
   3   5   1     6490.95     8958.44    306.02 o
   5   5   1     1108.49     1301.78     52.31 o
   7   5   1      618.47      740.31     47.78 o
   9   5   1     1459.67     1365.97     62.62 o
  11   5   1     2667.07     2611.40    106.40 o
  13   5   1      274.22      281.22     31.70 o
  15   5   1      845.95      760.00     47.26 o
  17   5   1      193.84      222.27     26.14 o
  19   5   1       90.74       59.04     25.43 o
  21   5   1       35.89       48.73     24.88 o
 -18   6   1      800.69      888.29     86.63 o
 -16   6   1      996.92      839.47     56.34 o
 -14   6   1     1605.20     1317.37     97.17 o
 -12   6   1     2755.49     2531.73    124.64 o
 -10   6   1     3498.54     3239.48    140.45 o
  -8   6   1     3557.65     3357.49    157.95 o
  -6   6   1     1121.38     1252.39    107.65 o
  -4   6   1     1583.39     1693.40     82.88 o
  -2   6   1     2742.84     3268.87    128.61 o
   0   6   1     2697.06     3473.33    110.30 o
   2   6   1     1694.10     2110.07     94.51 o
   4   6   1     3047.25     3654.50    128.75 o
   6   6   1       61.22       99.76     25.07 o
   8   6   1      213.52      227.41     36.41 o
  10   6   1      537.66      546.56     60.18 o
  12   6   1     3498.98     3028.21    120.01 o
  14   6   1     1760.27     1757.09    161.49 o
  16   6   1      492.27      549.78     47.00 o
  18   6   1     1057.39     1003.46     58.92 o
 -13   7   1     1777.52     1512.90    107.79 o
 -11   7   1     1187.90     1033.84     80.66 o
  -9   7   1     1367.18     1443.38     95.80 o
  -7   7   1      936.67     1034.53    116.99 o
  -5   7   1      497.08      490.06     54.71 o
  -3   7   1     3461.93     3153.19    131.65 o
  -1   7   1     2068.74     2391.80    100.06 o
   1   7   1     2496.53     2845.13    198.36 o
   3   7   1     3229.10     3889.78    182.04 o
   5   7   1      843.13      801.31     65.94 o
   7   7   1     1206.52     1038.17    122.90 o
   9   7   1      965.56      694.81    165.65 o
  11   7   1     1052.21      995.95     91.05 o
  13   7   1     2090.40     1770.49    116.32 o
  -6   8   1        2.67        0.00     57.27 o
  -4   8   1      152.45      142.77     33.43 o
  -2   8   1      353.39      329.51     44.85 o
   0   8   1      269.68      244.06     41.55 o
   2   8   1      213.64      183.01     39.96 o
   4   8   1      640.38      545.33     47.52 o
   6   8   1       27.47       52.34     47.54 o
 -26   0   2      441.54      413.57     79.30 o
 -24   0   2     2234.02     2474.73    125.83 o
 -22   0   2     1369.23     1455.77     94.15 o
 -20   0   2      654.95      689.05     56.60 o
 -18   0   2      467.65      600.69     37.42 o
 -16   0   2     6995.33     5978.92    199.01 o
 -14   0   2     3724.45     3022.37    102.23 o
 -12   0   2     2162.51     1640.15     64.31 o
 -10   0   2    22596.55    21667.36    692.36 o
  -8   0   2    15264.26    13852.71    442.04 o
  -6   0   2     8802.02     7835.83    247.23 o
  -4   0   2    17246.13    15858.56    472.53 o
  -2   0   2    45178.47    52439.53   1926.59 o
   0   0   2    36023.25    33603.82   1437.02 o
   2   0   2    19739.66    19406.58    688.69 o
   4   0   2    28007.72    28803.07    985.82 o
   6   0   2    31990.00    32657.74   1064.58 o
   8   0   2    19455.70    17667.04    564.19 o
  10   0   2     2864.18     2496.25     76.27 o
  12   0   2    13870.26    12822.23    356.47 o
  14   0   2    16577.17    14889.01    440.54 o
  16   0   2     6288.12     5768.46    177.70 o
  18   0   2     3981.26     3499.95    116.12 o
  20   0   2        7.33       69.83     31.55 o
  22   0   2     1698.95     1702.34     79.74 o
  24   0   2     1018.70     1059.42     61.10 o
 -25   1   2      122.58      139.66     18.65 o
 -23   1   2      750.91      730.14     36.18 o
 -21   1   2      690.56      716.57     31.99 o
 -19   1   2     2507.49     2239.39     65.88 o
 -17   1   2       11.83       33.84     21.99 o
 -15   1   2     5410.34     4691.24    110.68 o
 -13   1   2     5781.00     4950.55    121.40 o
 -11   1   2     8077.25     6598.23    151.95 o
  -9   1   2    49051.12    47799.65   1177.93 o
  -7   1   2    19264.21    18827.91    485.64 o
  -5   1   2      631.45      433.95     16.60 o
  -3   1   2     1241.91     1099.80     28.93 o
  -1   1   2      385.24      477.70     19.00 o
   1   1   2    56432.41    66499.39   1819.88 o
   3   1   2    12805.53    13129.05    318.47 o
   5   1   2     5828.97     5846.91    148.77 o
   7   1   2      623.66      586.02     20.94 o
   9   1   2     2668.26     3139.58     82.46 o
  11   1   2     3944.73     3950.55     88.71 o
  13   1   2     6337.94     5400.00    115.32 o
  15   1   2     3817.12     3090.78     72.01 o
  17   1   2     1471.74     1195.25     37.29 o
  19   1   2      542.86      520.70     22.53 o
  21   1   2     2243.57     2327.78     60.99 o
  23   1   2     1355.34     1353.95     49.12 o
  25   1   2      330.29      350.77     26.38 o
 -24   2   2      171.18      185.84     20.97 o
 -22   2   2      422.52      481.08     23.57 o
 -20   2   2      163.12      154.75     15.32 o
 -18   2   2      260.07      249.99     18.20 o
 -16   2   2       50.11       80.17     12.46 o
 -14   2   2     1385.48     1040.25     35.06 o
 -12   2   2     1112.92      771.64     27.96 o
 -10   2   2    11646.88    10796.39    348.83 o
  -8   2   2     1117.74      810.09     34.93 o
  -6   2   2     2637.13     2531.44    100.08 o
  -4   2   2     1400.62     1650.07     59.32 o
  -2   2   2     7981.67    10049.83    388.62 o
   0   2   2     3601.39     5731.69    156.31 o
   2   2   2    40610.77    60187.54   2165.34 o
   4   2   2      864.70     1117.31     38.76 o
   6   2   2      171.23      173.25     11.29 o
   8   2   2      112.59      156.34     11.67 o
  10   2   2     3928.42     3790.64    100.35 o
  12   2   2     2725.93     2377.05     60.14 o
  14   2   2     1894.13     1712.28     48.79 o
  16   2   2     1168.09      916.80     32.16 o
  18   2   2     2208.71     1914.29     53.55 o
  20   2   2      145.83      107.66     19.12 o
  22   2   2      700.45      770.68     38.88 o
  24   2   2      304.42      390.87     23.34 o
 -23   3   2      232.40      299.25     23.18 o
 -21   3   2      117.25      231.14     28.30 o
 -19   3   2     1736.15     1647.90     51.24 o
 -17   3   2      325.85      326.60     20.36 o
 -15   3   2     1127.88     1033.71     49.59 o
 -13   3   2     2355.48     2112.51     79.90 o
 -11   3   2     5642.21     5373.96    219.58 o
  -9   3   2      216.30      313.73     35.60 o
  -7   3   2     1813.92     1570.19     59.95 o
  -5   3   2     7354.79     7495.36    240.70 o
  -3   3   2     3827.62     4486.52    144.84 o
  -1   3   2      562.76      893.18     60.18 o
   1   3   2     4071.73     6378.67    194.96 o
   3   3   2    10404.52    14300.49    413.50 o
   5   3   2     1223.70     1357.61     51.49 o
   7   3   2     1502.61     1369.75     48.01 o
   9   3   2     1617.67     1352.95     59.72 o
  11   3   2     1992.46     2035.51     65.23 o
  13   3   2     1565.96     1459.25     49.33 o
  15   3   2     2266.32     2035.66     59.81 o
  17   3   2      454.88      510.96     28.37 o
  19   3   2     1430.68     1351.01     45.14 o
  21   3   2      169.24      237.75     18.88 o
  23   3   2      789.46      986.17     43.45 o
 -22   4   2        6.03      147.38     21.59 o
 -20   4   2      174.94      222.15     20.17 o
 -18   4   2     1153.90     1201.82     46.73 o
 -16   4   2      331.70      371.54     29.27 o
 -14   4   2      142.70      267.30     25.93 o
 -12   4   2      453.11      668.86     80.78 o
 -10   4   2     1742.02     2393.16    153.27 o
  -8   4   2      645.25      691.68     35.64 o
  -6   4   2       30.35       81.60     14.40 o
  -4   4   2       88.79      122.69     16.43 o
  -2   4   2     1257.04     1704.74     64.01 o
   0   4   2      498.76      964.23     44.08 o
   2   4   2     7689.21    11271.17    348.52 o
   4   4   2        2.60       29.73     18.86 o
   6   4   2       28.86       37.30     12.66 o
   8   4   2      159.20      169.73     18.61 o
  10   4   2      996.77      964.71     44.81 o
  12   4   2      697.32      590.41     31.50 o
  14   4   2      140.30      149.00     18.91 o
  16   4   2       80.83       87.36     18.65 o
  18   4   2      416.67      452.84     30.27 o
  20   4   2        6.87       29.75     20.52 o
  22   4   2      103.51      156.40     22.63 o
 -21   5   2       66.47      105.14     27.06 o
 -19   5   2       28.97       43.82     25.08 o
 -17   5   2       12.70       29.30     21.93 o
 -15   5   2      113.43      103.56     21.50 o
 -13   5   2        2.73        0.00     18.02 o
 -11   5   2       22.59       53.78     26.52 o
  -9   5   2      206.54      160.33     24.91 o
  -7   5   2        0.07        2.62     20.66 o
  -5   5   2     1394.91     1606.53     81.93 o
  -3   5   2     1552.78     1687.15     74.23 o
  -1   5   2      236.19      256.53     26.60 o
   1   5   2      422.88      522.86     31.41 o
   3   5   2      285.31      443.78     35.51 o
   5   5   2       89.28      332.59     28.89 o
   7   5   2       66.40       39.14     14.74 o
   9   5   2       32.73       36.63     18.57 o
  11   5   2      268.01      257.22     25.83 o
  13   5   2      456.92      481.84     33.14 o
  15   5   2      349.78      388.97     31.02 o
  17   5   2       25.57       22.41     21.68 o
  19   5   2       12.19        0.00     20.33 o
 -18   6   2      152.73      257.49     51.75 o
 -16   6   2      312.85      310.76     38.79 o
 -14   6   2      258.95      291.90     48.01 o
 -12   6   2     1326.84     1257.80    101.03 o
 -10   6   2      963.23     1157.03    109.14 o
  -8   6   2      673.30      732.06     56.79 o
  -6   6   2     1501.37     1514.55     85.10 o
  -4   6   2      382.18      307.19     38.93 o
  -2   6   2      126.12      106.83     25.80 o
   0   6   2      294.29      321.22     26.53 o
   2   6   2      421.67      533.54     33.26 o
   4   6   2        6.50       18.86     23.14 o
   6   6   2       24.11       59.33     24.95 o
   8   6   2       45.42       38.04     26.66 o
  10   6   2      182.41      206.36     26.73 o
  12   6   2      324.60      401.73     38.64 o
  14   6   2        7.98      188.20     40.38 o
  16   6   2     1132.76     1074.18     57.17 o
 -13   7   2      940.66     1018.24     81.05 o
 -11   7   2     1055.29      973.77     86.64 o
  -9   7   2     1496.83     1524.47    100.52 o
  -7   7   2      657.55      839.50     86.02 o
  -5   7   2     2469.39     2445.07    170.27 o
  -3   7   2      308.96      388.63     45.38 o
  -1   7   2     1890.52     1848.15     80.80 o
   1   7   2     1527.75     1601.55     75.55 o
   3   7   2      503.31      419.22     40.85 o
   5   7   2     1492.45     1841.36     97.72 o
   7   7   2      218.77      354.03     54.24 o
   9   7   2      823.33      760.03     65.52 o
  11   7   2      774.22      637.28     77.46 o
  13   7   2      618.65      624.52     66.98 o
  -6   8   2      218.25      218.23     47.47 o
  -4   8   2      419.49      403.95     48.31 o
  -2   8   2      651.81      684.35     60.53 o
   0   8   2     1080.84     1065.33     78.85 o
   2   8   2       32.76        0.00     37.12 o
   4   8   2     2704.42     2815.03    125.86 o
   6   8   2      113.40      133.26     36.68 o
 -25   1   3       11.29       16.45     15.81 o
 -23   1   3      209.93      282.87     26.64 o
 -21   1   3      206.35      210.58     19.80 o
 -19   1   3       59.58       80.91     14.15 o
 -17   1   3       96.02       54.21     13.57 o
 -15   1   3      776.72      719.20     26.17 o
 -13   1   3      440.03      393.80     16.19 o
 -11   1   3      825.48      588.21     21.97 o
  -9   1   3    14501.15    13225.42    320.12 o
  -7   1   3       14.59       40.04      7.00 o
  -5   1   3     1779.50     1728.30     57.21 o
  -3   1   3     2265.26     2302.25     75.24 o
  -1   1   3     1560.40     1423.73     55.78 o
   1   1   3     4122.18     4313.24    130.29 o
   3   1   3    10528.01     9445.84    271.48 o
   5   1   3     1063.33     1112.44     37.69 o
   7   1   3     1048.57     1106.95     39.35 o
   9   1   3       18.78       28.69      7.05 o
  11   1   3      290.58      251.29     11.54 o
  13   1   3      908.93      742.78     25.05 o
  15   1   3       38.96       44.57      8.90 o
  17   1   3      365.56      349.21     15.49 o
  19   1   3       26.32       17.92     21.84 o
  21   1   3      509.35      532.18     26.11 o
  23   1   3       30.08       64.19     14.73 o
  25   1   3       67.44       85.26     17.16 o
 -24   2   3      315.90      403.62     27.93 o
 -22   2   3       90.67      107.34     17.01 o
 -20   2   3      167.12      138.46     15.78 o
 -18   2   3       32.14       26.45     12.58 o
 -16   2   3     3234.44     2728.31     74.99 o
 -14   2   3      111.45      116.51     11.88 o
 -12   2   3      279.98      254.48     15.20 o
 -10   2   3      840.03      702.10     30.63 o
  -8   2   3     7629.25     6964.45    230.26 o
  -6   2   3      662.97      364.74     20.58 o
  -4   2   3        7.71       14.68      8.42 o
  -2   2   3     1489.86     1441.61     67.79 o
   0   2   3      159.96      141.28     10.72 o
   2   2   3     1463.37     1545.08     84.37 o
   4   2   3     2592.96     2648.74    115.81 o
   6   2   3     1333.46     1229.73     64.70 o
   8   2   3     1356.34     1418.17     40.06 o
  10   2   3      362.72      471.89     17.91 o
  12   2   3     4744.43     4557.29    105.23 o
  14   2   3     3837.62     3403.03     84.47 o
  16   2   3     1374.02     1029.55     34.41 o
  18   2   3      200.37      216.02     18.44 o
  20   2   3       63.54       70.63     15.35 o
  22   2   3      517.40      556.18     29.13 o
  24   2   3       99.65      112.79     19.09 o
 -23   3   3      703.05      764.90     33.35 o
 -21   3   3     1830.92     1820.35     55.45 o
 -19   3   3     1369.50     1206.76     40.66 o
 -17   3   3       56.75       48.16     14.95 o
 -15   3   3     4969.42     4294.99    124.63 o
 -13   3   3     2952.39     2630.38     83.99 o
 -11   3   3     5633.67     4814.85    179.67 o
  -9   3   3    13047.64    12243.10    444.33 o
  -7   3   3     3777.14     3650.14    144.67 o
  -5   3   3     1423.78     1358.40     86.34 o
  -3   3   3       81.12       51.01     15.53 o
  -1   3   3     5683.38     6788.45    242.87 o
   1   3   3    13003.30    18750.96    507.20 o
   3   3   3      805.04      887.98     43.85 o
   5   3   3     5367.67     6737.82    198.53 o
   7   3   3     6416.53     6585.54    213.98 o
   9   3   3     5073.53     4610.67    135.23 o
  11   3   3     6321.46     5985.45    157.95 o
  13   3   3     4762.43     4659.02    138.71 o
  15   3   3     4208.70     3811.36    103.05 o
  17   3   3     2268.50     2297.77     72.29 o
  19   3   3     1055.51     1104.52     37.75 o
  21   3   3      162.95      179.28     19.11 o
  23   3   3      495.89      560.61     32.03 o
 -22   4   3     1057.28     1012.48     41.38 o
 -20   4   3      864.98      815.54     36.38 o
 -18   4   3     2604.11     2435.77     80.07 o
 -16   4   3      333.67      369.24     25.80 o
 -14   4   3     5486.47     5267.35    227.91 o
 -12   4   3     8384.54     7672.49    291.22 o
 -10   4   3     8616.69     8198.42    300.92 o
  -8   4   3     8685.06     8040.90    292.56 o
  -6   4   3     7464.51     7053.92    266.64 o
  -4   4   3     3554.47     4104.66    197.75 o
  -2   4   3      659.07      696.07     38.00 o
   0   4   3      691.19      944.90     45.57 o
   2   4   3    20453.59    28073.04    849.62 o
   4   4   3       82.43      126.11     18.06 o
   6   4   3      973.43     1072.55     41.54 o
   8   4   3     1333.66     1308.44     51.47 o
  10   4   3     1992.51     1838.10     74.37 o
  12   4   3     1971.40     1819.01     60.71 o
  14   4   3     1793.21     1573.88     54.07 o
  16   4   3     4111.43     3445.01    114.26 o
  18   4   3      899.16      875.56     39.49 o
  20   4   3       42.03       45.53     18.45 o
  22   4   3     1000.73     1114.95     45.98 o
 -19   5   3      364.44      446.54     35.22 o
 -17   5   3       15.41       88.76     34.09 o
 -15   5   3      363.53      391.70     32.22 o
 -13   5   3      207.38      188.18     28.60 o
 -11   5   3      925.45      726.02     47.75 o
  -9   5   3      705.58      627.90     42.63 o
  -7   5   3      832.72      795.70     53.81 o
  -5   5   3      463.38      488.40     42.92 o
  -3   5   3      282.42      326.33     27.37 o
  -1   5   3     1029.70     1289.54     61.57 o
   1   5   3     1330.97     1843.07     67.82 o
   3   5   3     5293.31     6757.82    212.71 o
   5   5   3     3446.81     4225.42    137.06 o
   7   5   3      837.31     1002.19     43.64 o
   9   5   3     2491.17     2703.48    107.16 o
  11   5   3     2212.53     2146.84     81.06 o
  13   5   3     4266.35     4046.91    147.54 o
  15   5   3     2732.02     2805.89    108.41 o
  17   5   3      389.21      488.82     36.40 o
  19   5   3      680.04      646.47     38.54 o
 -18   6   3     1362.04     1452.42    110.91 o
 -16   6   3      626.87      578.50     46.79 o
 -14   6   3      599.10      541.57     61.23 o
 -12   6   3     7073.79     6135.82    291.55 o
 -10   6   3     4598.22     4043.62    201.73 o
  -8   6   3     4699.52     4529.88    249.41 o
  -6   6   3     1469.58     1338.05     98.72 o
  -4   6   3     2347.59     2489.06    129.81 o
  -2   6   3     2516.59     2690.26    120.33 o
   0   6   3     1410.95     1647.18    124.85 o
   2   6   3     2464.88     2861.22     98.51 o
   4   6   3     2507.41     3159.29    138.11 o
   6   6   3      176.98      222.25     30.51 o
   8   6   3      746.21      765.71     56.14 o
  10   6   3      662.50      636.97     46.83 o
  12   6   3     1334.69     1336.91     73.85 o
  14   6   3     1447.99     1473.39    102.16 o
  16   6   3      594.54      637.61     51.04 o
 -13   7   3      956.49      908.48    116.52 o
 -11   7   3     1077.29      939.88     82.88 o
  -9   7   3     1631.07     1479.32     97.32 o
  -7   7   3     1382.22     1354.73    107.60 o
  -5   7   3       97.57      105.40     56.86 o
  -3   7   3     2223.24     2146.39    104.23 o
  -1   7   3     1146.74     1089.32     75.64 o
   1   7   3     1013.25      968.24     71.69 o
   3   7   3     2403.10     2433.15    157.61 o
   5   7   3     3756.76     3496.34    185.50 o
   7   7   3      246.99      258.23     48.47 o
   9   7   3      771.51      763.88     87.10 o
  11   7   3     1040.33     1136.44    203.91 o
  13   7   3     2686.28     2232.80    164.28 o
  -6   8   3      113.82      115.43     46.73 o
  -4   8   3       44.04        6.98     39.24 o
  -2   8   3      402.65      305.18     52.43 o
   0   8   3      145.23      118.13     48.45 o
   2   8   3      102.47       83.31     41.04 o
   4   8   3     1628.82     1657.40     97.63 o
 -24   0   4     1475.96     1570.03    124.10 o
 -22   0   4     1991.95     1985.74     99.65 o
 -20   0   4     4406.75     3852.26    188.24 o
 -18   0   4     5048.13     4880.62    186.18 o
 -16   0   4     4534.08     4062.16    141.07 o
 -14   0   4      511.94      539.53     37.43 o
 -12   0   4     4600.21     3726.68    127.12 o
 -10   0   4     2154.45     1492.10     59.89 o
  -8   0   4    36373.84    37396.39   1183.73 o
  -6   0   4      543.76      734.92     28.19 o
  -4   0   4     2794.03     2637.54    143.96 o
  -2   0   4     1898.29     1746.03     63.44 o
   0   0   4    19786.22    19846.27    845.37 o
   2   0   4    16713.91    14966.71   1212.38 o
   4   0   4    43097.39    41991.73   1474.52 o
   6   0   4    13816.54    12150.20    455.98 o
   8   0   4    26498.17    22916.51    635.41 o
  10   0   4     4645.84     3380.71    108.56 o
  12   0   4    31130.77    27474.05    764.99 o
  14   0   4    12267.25    10079.15    282.97 o
  16   0   4     4669.34     3841.39    119.36 o
  18   0   4     1147.57     1180.46     46.01 o
  20   0   4     1268.01     1445.04     54.20 o
  22   0   4      504.25      518.62     42.15 o
  24   0   4      411.11      486.26     47.60 o
 -25   1   4      205.20      290.11     24.46 o
 -23   1   4      769.91      731.05     38.20 o
 -21   1   4     1375.64     1186.61     44.65 o
 -19   1   4      456.98      439.64     23.97 o
 -17   1   4     2464.81     2131.68     58.81 o
 -15   1   4     2267.60     2001.84     54.33 o
 -13   1   4     4091.36     3438.25     82.20 o
 -11   1   4     5763.24     4903.57    123.28 o
  -9   1   4    16272.29    14910.32    386.49 o
  -7   1   4     2375.44     2383.05     78.70 o
  -5   1   4     1874.49     1987.87     69.54 o
  -3   1   4     3208.57     3578.76    105.71 o
  -1   1   4     6454.50     6548.69    242.98 o
   1   1   4      439.52      417.76     21.97 o
   3   1   4    13521.37    12867.85    487.60 o
   5   1   4    12290.36    10445.45    316.72 o
   7   1   4     2534.68     1992.07     88.01 o
   9   1   4     3022.48     2529.74     65.53 o
  11   1   4      232.15      156.17     12.17 o
  13   1   4     2275.62     2015.36     46.75 o
  15   1   4     1516.83     1257.83     52.51 o
  17   1   4     1438.20     1232.35     34.60 o
  19   1   4      206.61      201.09     15.71 o
  21   1   4        7.67       22.81     13.60 o
  23   1   4      112.40      136.35     16.99 o
 -24   2   4      109.31      100.49     24.12 o
 -22   2   4     1160.71     1012.91     40.44 o
 -20   2   4      780.43      723.63     30.93 o
 -18   2   4     1652.33     1380.60     44.44 o
 -16   2   4       25.06        0.00     11.00 o
 -14   2   4     2353.46     1898.20     53.36 o
 -12   2   4     1539.74     1116.77     36.62 o
 -10   2   4       41.88       26.11      8.70 o
  -8   2   4     3826.77     3822.02    108.86 o
  -6   2   4      552.12      428.41     28.58 o
  -4   2   4      846.45      929.57     42.09 o
  -2   2   4     1828.30     1993.17     67.79 o
   0   2   4     2976.81     3052.41    108.98 o
   2   2   4     7896.05     8163.56    326.84 o
   4   2   4     2183.64     2150.30     71.40 o
   6   2   4     2996.43     2565.73     75.54 o
   8   2   4     5157.82     4262.74    112.37 o
  10   2   4     1066.61     1077.31     32.29 o
  12   2   4     1527.00     1456.72     39.19 o
  14   2   4     2388.09     2091.63     53.06 o
  16   2   4     2619.36     2230.22     57.42 o
  18   2   4        5.03       19.84     13.51 o
  20   2   4      351.46      330.89     22.29 o
  22   2   4        5.73        0.00     15.51 o
  24   2   4      221.23      240.17     26.62 o
 -23   3   4      129.28      170.50     18.41 o
 -21   3   4     1205.07     1230.97     41.01 o
 -19   3   4      373.06      396.78     21.56 o
 -17   3   4     1737.88     1518.51     49.24 o
 -15   3   4        7.21       19.13     13.93 o
 -13   3   4     1385.51     1206.79     46.55 o
 -11   3   4     1950.02     1839.69     84.03 o
  -9   3   4     1242.86     1439.83     71.21 o
  -7   3   4     5326.99     5306.75    177.88 o
  -5   3   4     1494.65     1454.75     70.07 o
  -3   3   4     1703.71     2030.61     87.89 o
  -1   3   4     5692.98     6798.23    262.11 o
   1   3   4      159.37       75.97     31.26 o
   3   3   4    21389.70    25958.39    743.72 o
   5   3   4      291.98      266.53     23.96 o
   7   3   4      580.24      631.10     41.82 o
   9   3   4     4238.17     4533.69    125.02 o
  11   3   4     1470.04     1474.71     46.85 o
  13   3   4     1728.04     1639.80     47.51 o
  15   3   4     2153.09     1884.81     63.29 o
  17   3   4      163.35      202.75     19.42 o
  19   3   4      633.31      551.17     29.65 o
  21   3   4        1.50       15.42     17.39 o
  23   3   4      404.12      492.36     30.49 o
 -22   4   4      117.70      154.45     19.42 o
 -20   4   4        1.02       19.77     16.98 o
 -18   4   4      290.38      288.11     23.51 o
 -16   4   4       18.16        8.25     15.28 o
 -14   4   4       48.72       81.86     18.44 o
 -12   4   4     2346.80     2313.11    108.48 o
 -10   4   4       45.23       82.68     19.58 o
  -8   4   4      135.28      337.14     57.52 o
  -6   4   4      868.58      982.01     67.00 o
  -4   4   4      620.94      750.52     77.81 o
  -2   4   4     1219.64     1314.95    114.64 o
   0   4   4      519.56      599.10     30.09 o
   2   4   4      338.97      422.27     25.63 o
   4   4   4     3376.92     3901.61    118.60 o
   6   4   4        4.00       30.27     15.90 o
   8   4   4      225.60      740.99     58.22 o
  10   4   4       16.85       63.68     14.35 o
  12   4   4       12.46        0.00     15.13 o
  14   4   4      202.02      207.14     19.62 o
  16   4   4      159.29      199.86     19.13 o
  18   4   4       14.11       27.51     16.45 o
  20   4   4      502.61      577.23     36.63 o
 -19   5   4       20.72       12.57     20.79 o
 -17   5   4      417.44      490.17     42.51 o
 -15   5   4     1398.51     1188.77     63.20 o
 -13   5   4       52.75       35.06     23.02 o
 -11   5   4        3.53       11.38     22.98 o
  -9   5   4       94.06       79.84     22.79 o
  -7   5   4        0.14        0.00     20.99 o
  -5   5   4        9.07       69.61     39.18 o
  -3   5   4      242.03      274.44     34.11 o
  -1   5   4      175.94      172.84     23.84 o
   1   5   4      604.63      629.62     35.31 o
   3   5   4       97.95      117.45     19.58 o
   5   5   4      211.49      258.44     23.85 o
   7   5   4     1547.69     1720.63     64.48 o
   9   5   4       64.65      176.48     25.59 o
  11   5   4        6.99       69.72     22.11 o
  13   5   4        4.31       18.01     24.67 o
  15   5   4       30.43       49.38     19.58 o
  17   5   4      213.88      207.93     29.95 o
  19   5   4       18.06       23.29     26.90 o
 -16   6   4        9.31        0.00     44.94 o
 -14   6   4     2600.79     2301.28    134.67 o
 -12   6   4       12.39      114.67     28.86 o
 -10   6   4      761.76      811.15     76.41 o
  -8   6   4      617.99      655.73    106.39 o
  -6   6   4      285.07      326.19     71.32 o
  -4   6   4      428.11      544.19     57.43 o
  -2   6   4       61.83       33.10     27.47 o
   0   6   4      322.85      477.53     51.54 o
   2   6   4     3823.95     3870.21    126.68 o
   4   6   4     1204.85     1476.12     83.99 o
   6   6   4     3243.56     3758.29    131.17 o
   8   6   4       75.00      247.94     43.68 o
  10   6   4      464.31      433.81     49.50 o
  12   6   4      108.68       98.84     32.48 o
  14   6   4       60.18       47.30     33.03 o
  16   6   4      587.02      554.04     94.54 o
 -13   7   4       17.64       28.88     33.97 o
 -11   7   4     1469.18     1386.07    119.23 o
  -9   7   4      532.54      689.86    119.91 o
  -7   7   4      504.44      501.51     74.82 o
  -5   7   4      196.03      295.95     67.78 o
  -3   7   4      242.52      259.45     44.41 o
  -1   7   4      263.84      250.75     39.14 o
   1   7   4     1196.80     1127.27     80.67 o
   3   7   4     1460.70     1495.36    102.30 o
   5   7   4     1740.28     1996.16    151.88 o
   7   7   4      860.08     1090.45     94.00 o
   9   7   4     1145.33     1185.88     81.19 o
  11   7   4      812.82     1002.29    108.94 o
  -4   8   4      302.41      252.14     40.00 o
  -2   8   4       86.79       48.42     40.49 o
   0   8   4      175.84      159.76     58.15 o
   2   8   4      661.37      604.41     88.91 o
 -25   1   5      188.11      297.61     24.90 o
 -23   1   5       67.06       74.44     18.11 o
 -21   1   5        6.61        0.00     14.13 o
 -19   1   5      184.56      122.40     27.03 o
 -17   1   5      291.54      277.70     17.09 o
 -15   1   5      281.07      229.33     19.31 o
 -13   1   5       12.28      264.84     14.81 o
 -11   1   5       57.57       75.59      9.39 o
  -9   1   5      950.93     1326.49     45.63 o
  -7   1   5       20.21       89.84     21.10 o
  -5   1   5     1655.36     1480.39     65.29 o
  -3   1   5     4000.57     4493.03    104.62 o
  -1   1   5     1137.60     1381.59     49.89 o
   1   1   5     1519.83     1371.21     47.48 o
   3   1   5     3069.18     2876.84    109.05 o
   5   1   5     6507.41     6067.82    202.43 o
   7   1   5      170.64      369.06     70.23 o
   9   1   5       14.68      144.17     10.80 o
  11   1   5        6.68        9.12     11.51 o
  13   1   5      427.09      391.64     15.99 o
  15   1   5       14.24       14.97      9.62 o
  17   1   5      232.51      218.95     16.00 o
  19   1   5       36.03       51.45     12.62 o
  21   1   5        0.48       69.05     16.32 o
  23   1   5        0.57       15.16     15.83 o
 -24   2   5      308.81      367.08     32.72 o
 -22   2   5      385.71      497.19     28.26 o
 -20   2   5     1471.83     1302.25     44.05 o
 -18   2   5      329.60      385.13     23.00 o
 -16   2   5      213.19      203.63     15.32 o
 -14   2   5        4.15        2.23     13.37 o
 -12   2   5       85.29       75.34     12.17 o
 -10   2   5      845.60      591.60     24.86 o
  -8   2   5     3330.45     3030.26     86.89 o
  -6   2   5     2606.43     2756.36     87.08 o
  -4   2   5       87.74       82.62     11.46 o
  -2   2   5      279.50      214.02     20.13 o
   0   2   5     3616.59     3554.64    116.53 o
   2   2   5     3440.82     3310.95    100.43 o
   4   2   5     2659.21     2252.26     69.61 o
   6   2   5     1721.20     1849.60     53.32 o
   8   2   5     2458.13     2312.88     65.30 o
  10   2   5      470.75      343.01     16.84 o
  12   2   5     1788.63     1658.53     44.58 o
  14   2   5       78.45       84.00     14.30 o
  16   2   5       93.52       86.31     13.88 o
  18   2   5      606.54      573.14     29.53 o
  20   2   5       26.17      101.91     17.25 o
  22   2   5       29.12       23.13     20.49 o
 -23   3   5      959.37     1012.28     39.15 o
 -21   3   5     1401.42     1384.24     44.89 o
 -19   3   5     1363.73     1175.07     38.71 o
 -17   3   5     1612.57     1520.25     55.70 o
 -15   3   5     1637.95     1226.94     62.88 o
 -13   3   5     1148.38     1018.76     45.51 o
 -11   3   5      846.45      801.37     42.99 o
  -9   3   5     1700.72     1810.22     71.76 o
  -7   3   5     5821.61     5426.06    202.01 o
  -5   3   5     2497.85     2425.16    112.71 o
  -3   3   5     1142.33     1102.37     46.01 o
  -1   3   5      830.12     1034.81     68.31 o
   1   3   5     6971.43     7313.39    213.76 o
   3   3   5    18560.70    20171.65    571.52 o
   5   3   5     4124.54     3886.78    121.15 o
   7   3   5     9647.45     8885.92    262.60 o
   9   3   5     3559.63     3707.18    100.40 o
  11   3   5      757.85      796.08     41.76 o
  13   3   5     2381.97     2260.74     62.14 o
  15   3   5     2505.09     2398.66     71.89 o
  17   3   5     2145.53     2011.76     75.00 o
  19   3   5       94.84      171.03     29.42 o
  21   3   5       25.87       68.75     62.47 o
 -22   4   5      916.23      957.36     61.16 o
 -20   4   5     1075.05     1024.32     74.06 o
 -18   4   5      934.90      783.89     47.65 o
 -16   4   5      145.96      145.02     26.09 o
 -14   4   5     5179.29     3758.94    222.64 o
 -12   4   5       13.72       64.95     38.45 o
 -10   4   5     3683.09     3350.50    138.44 o
  -8   4   5     6735.48     5755.62    341.25 o
  -6   4   5     5813.62     5498.63    242.59 o
  -4   4   5     2271.13     2100.11     94.71 o
  -2   4   5     1679.34     2081.57    118.41 o
   0   4   5    12059.83    13213.00    374.99 o
   2   4   5    11353.59    13393.80    415.12 o
   4   4   5     4313.19     4460.79    135.94 o
   6   4   5    11065.90    11580.49    362.22 o
   8   4   5     1712.91     1543.96     62.87 o
  10   4   5     1305.83     1146.15     42.93 o
  12   4   5      172.62      213.64     18.79 o
  14   4   5     1137.79     1270.91     56.50 o
  16   4   5     1176.55     1126.64     58.84 o
  18   4   5       18.46       20.82     23.06 o
  20   4   5      248.44      305.13     36.68 o
 -19   5   5      911.58      901.04     52.41 o
 -17   5   5     1372.60     1182.99     57.37 o
 -15   5   5       11.42        0.00     21.39 o
 -13   5   5      103.70      111.02     26.42 o
 -11   5   5      963.12      874.79     57.29 o
  -9   5   5       26.92       41.46     23.12 o
  -7   5   5      523.11      452.96     42.23 o
  -5   5   5       29.58       98.17     40.96 o
  -3   5   5      322.01      263.67     30.93 o
  -1   5   5      409.14      480.90     30.05 o
   1   5   5      454.61      512.57     41.49 o
   3   5   5     6435.71     6888.58    208.76 o
   5   5   5      567.91      742.40     42.86 o
   7   5   5     2915.97     3130.27    105.15 o
   9   5   5     1875.97     2035.21    100.68 o
  11   5   5      805.94      906.44     73.26 o
  13   5   5     1351.28     1661.18    101.55 o
  15   5   5     1428.94     1549.17    106.00 o
  17   5   5      835.49      946.41    109.56 o
 -16   6   5      725.92      678.04     49.45 o
 -14   6   5      256.33      286.44     46.01 o
 -12   6   5     1430.29     1262.25     97.99 o
 -10   6   5     2465.74     2530.65    141.40 o
  -8   6   5     2848.55     2635.99    233.14 o
  -6   6   5     3317.83     3396.92    259.54 o
  -4   6   5     2869.87     2740.83    140.80 o
  -2   6   5     2448.12     2544.54    127.66 o
   0   6   5     3002.65     3095.36    130.60 o
   2   6   5     1679.55     1892.25    128.66 o
   4   6   5     7799.68     7099.54    236.73 o
   6   6   5     3294.49     3559.79    124.59 o
   8   6   5      102.17      129.18     38.69 o
  10   6   5      649.93     1074.72    138.90 o
  12   6   5      620.99      838.43     98.89 o
  14   6   5      729.32      762.19     83.75 o
 -11   7   5     2561.63     2248.88    183.37 o
  -9   7   5      758.19      710.48     77.81 o
  -7   7   5      400.97      403.56     63.53 o
  -5   7   5      943.33      968.93    105.15 o
  -3   7   5      921.75      761.81     61.22 o
  -1   7   5      436.95      361.47     72.91 o
   1   7   5      718.19      515.95     60.88 o
   3   7   5     1447.71     1317.68    105.69 o
   5   7   5     4236.36     4023.81    188.13 o
   7   7   5       23.59       70.94     47.82 o
   9   7   5      895.68     1038.83    112.20 o
 -24   0   6     2101.66     2761.37    135.92 o
 -22   0   6     2186.07     2450.32    119.60 o
 -20   0   6     5106.74     4754.09    206.46 o
 -18   0   6     1626.04     1640.44     86.80 o
 -16   0   6     3666.88     3100.05    114.35 o
 -14   0   6      507.99      491.33     28.90 o
 -12   0   6     3682.56     3259.80    124.68 o
 -10   0   6     5695.01     5307.38    164.44 o
  -8   0   6     3165.09     3147.74    103.72 o
  -6   0   6     2194.79     2545.66    122.06 o
  -4   0   6    12516.54    14055.84    475.11 o
  -2   0   6     8649.98     8086.16    356.26 o
   0   0   6     3409.67     4551.40    363.95 o
   2   0   6     8985.61    10647.11    634.91 o
   4   0   6    14246.75    12698.73    916.78 o
   6   0   6     8216.71     6412.89    346.23 o
   8   0   6     3845.72     3076.16    225.59 o
  10   0   6     4308.05     3428.77    137.10 o
  12   0   6     1050.69      880.69     49.30 o
  14   0   6     1650.23     1543.28     55.79 o
  16   0   6     3599.44     3246.54    102.65 o
  18   0   6     6333.39     5926.41    208.66 o
  20   0   6      353.35      528.30     84.03 o
  22   0   6      994.38     1071.77    116.00 o
 -23   1   6      101.58      136.90     20.66 o
 -21   1   6      223.58      258.02     21.10 o
 -19   1   6     1507.63     1315.87     50.98 o
 -17   1   6      181.42      221.05     17.71 o
 -15   1   6      250.00      229.81     15.88 o
 -13   1   6       28.07       52.81     10.85 o
 -11   1   6      580.91      529.46     19.42 o
  -9   1   6     2167.80     1957.45     52.66 o
  -7   1   6    16128.56    16823.49    411.27 o
  -5   1   6     7630.23     7456.26    192.86 o
  -3   1   6     6516.50     7234.43    203.88 o
  -1   1   6     1195.62     2222.96    266.80 o
   1   1   6    35893.68    37552.93   1527.63 o
   3   1   6    13398.57    12765.11    425.23 o
   5   1   6    11653.86     9549.09    317.20 o
   7   1   6     3411.78     2530.69     87.54 o
   9   1   6      373.09      309.98     16.95 o
  11   1   6       47.76       52.09      9.15 o
  13   1   6      467.48      466.89     19.97 o
  15   1   6      383.11      481.87     21.09 o
  17   1   6      685.29      640.93     29.49 o
  19   1   6       14.82        7.99     13.57 o
  21   1   6      284.50      386.55     32.26 o
  23   1   6      142.46      279.70     32.51 o
 -24   2   6      216.68      321.36     31.38 o
 -22   2   6      573.51      721.38     41.14 o
 -20   2   6      928.92      840.97     36.34 o
 -18   2   6      267.85      240.09     22.75 o
 -16   2   6      896.20      735.21     36.72 o
 -14   2   6      473.45      462.96     26.67 o
 -12   2   6      535.52      453.13     22.68 o
 -10   2   6     2884.24     2514.56     70.63 o
  -8   2   6      599.94      502.89     21.33 o
  -6   2   6     4057.09     3639.68    113.13 o
  -4   2   6      314.36      240.73     15.05 o
  -2   2   6      140.78      109.36     20.91 o
   0   2   6     3668.22     3534.10    142.68 o
   2   2   6     3041.97     2574.17     86.78 o
   4   2   6     2212.24     1884.76     74.09 o
   6   2   6     5736.18     4895.17    150.77 o
   8   2   6       12.57       10.11     11.30 o
  10   2   6     1193.03     1121.48     35.39 o
  12   2   6      102.83      116.23     14.82 o
  14   2   6     1042.72     1021.78     37.45 o
  16   2   6      853.61      779.64     31.99 o
  18   2   6      374.82      451.95     30.15 o
  20   2   6      107.56      132.05     21.32 o
  22   2   6      193.82      310.60     30.24 o
 -23   3   6      384.75      445.34     26.53 o
 -21   3   6     1124.43     1112.05     43.39 o
 -19   3   6      315.74      342.11     21.57 o
 -17   3   6      406.83      401.08     31.74 o
 -15   3   6      529.68      449.92     31.55 o
 -13   3   6      271.25      266.86     23.78 o
 -11   3   6     1589.72     1582.02     55.05 o
  -9   3   6      205.40      215.72     22.88 o
  -7   3   6     4010.26     4073.57    153.55 o
  -5   3   6     1115.77      978.47     49.65 o
  -3   3   6      660.36      743.81     54.19 o
  -1   3   6     3519.42     3201.21    131.29 o
   1   3   6     2808.15     2680.29    102.32 o
   3   3   6      593.85      521.05     31.94 o
   5   3   6     1914.91     1811.72     71.78 o
   7   3   6     5043.75     4557.75    138.38 o
   9   3   6      148.12      151.71     17.48 o
  11   3   6      403.85      450.73     25.41 o
  13   3   6      185.00      225.42     17.31 o
  15   3   6     1309.09     1307.97     72.65 o
  17   3   6      658.23      811.04     56.17 o
  19   3   6      162.87      253.32     30.66 o
  21   3   6      436.00      492.10     37.53 o
 -20   4   6      105.11      125.36     20.60 o
 -18   4   6       68.85       76.02     18.77 o
 -16   4   6      463.22      471.14     51.56 o
 -14   4   6       68.73       48.59     21.67 o
 -12   4   6        1.52       53.81     18.12 o
 -10   4   6     1284.58     1245.95     96.01 o
  -8   4   6       21.41       98.40     27.17 o
  -6   4   6     1637.02     1581.55     84.44 o
  -4   4   6      130.50      120.44     21.76 o
  -2   4   6        2.41        0.00     18.12 o
   0   4   6      424.82      389.16     35.93 o
   2   4   6      157.10      102.84     20.75 o
   4   4   6     1148.45     1122.86     47.10 o
   6   4   6     1543.97     1708.79     76.79 o
   8   4   6     1196.41     1381.24     72.21 o
  10   4   6      857.72     1095.13     45.78 o
  12   4   6       58.54       46.17     24.55 o
  14   4   6      190.36      173.84     26.71 o
  16   4   6       62.13      146.09     37.01 o
  18   4   6        1.41        0.11     31.09 o
 -19   5   6       24.89       45.21     22.09 o
 -17   5   6       14.90       60.66     19.45 o
 -15   5   6       54.93       33.77     20.04 o
 -13   5   6      550.31      526.94     46.94 o
 -11   5   6     1949.88     1807.95    136.35 o
  -9   5   6      248.49      244.88     28.02 o
  -7   5   6      463.17      368.27     41.01 o
  -5   5   6      138.57      123.77     29.44 o
  -3   5   6       34.45       36.49     23.65 o
  -1   5   6      279.58      163.95     23.71 o
   1   5   6       18.23        0.00     18.59 o
   3   5   6     1543.11     1230.99     54.06 o
   5   5   6     2464.85     2444.23     95.82 o
   7   5   6     1822.73     1998.11     93.60 o
   9   5   6       24.88       62.52     55.68 o
  11   5   6      182.52      153.31     37.84 o
  13   5   6       22.33       20.34     46.94 o
  15   5   6        4.31        0.00     42.02 o
  17   5   6        1.72       20.61     36.15 o
 -14   6   6      807.06      737.91     58.11 o
 -12   6   6      330.04      384.53     45.62 o
 -10   6   6      226.57      299.11     42.66 o
  -8   6   6      818.97      708.00     72.78 o
  -6   6   6      575.37      677.28     78.26 o
  -4   6   6      377.23      406.83     52.86 o
  -2   6   6      672.72      605.51     54.24 o
   0   6   6     1616.76     1265.72     89.98 o
   2   6   6      824.90      733.02     46.15 o
   4   6   6      720.96      797.36     56.24 o
   6   6   6      227.47      272.75     53.57 o
   8   6   6      867.24      844.32    118.33 o
  10   6   6        1.88       10.29     47.10 o
  14   6   6      199.26      278.11     57.65 o
  -9   7   6      684.24      666.12     75.93 o
  -7   7   6     1003.39      720.70    105.64 o
  -5   7   6      289.43      322.45     79.87 o
  -3   7   6     1156.75     1114.65    105.48 o
  -1   7   6      798.00      721.47    102.41 o
   1   7   6      500.53      519.21     71.73 o
   3   7   6     2552.83     2160.56    119.73 o
   5   7   6      154.72      198.30     66.73 o
   7   7   6     1975.61     1950.39    171.35 o
   9   7   6      206.87      215.85     86.14 o
 -23   1   7        3.81        0.00     16.69 o
 -21   1   7        6.02        0.00     17.46 o
 -19   1   7      509.47      513.31     32.28 o
 -17   1   7       58.30        7.77     24.06 o
 -15   1   7        8.80        0.00     11.64 o
 -13   1   7        2.26        0.00     11.68 o
 -11   1   7      207.31      210.85     13.60 o
  -9   1   7      739.59      733.17     25.76 o
  -7   1   7     1096.93     1109.77     34.14 o
  -5   1   7      956.82     1001.04     30.69 o
  -3   1   7     1003.12     1283.47     56.36 o
  -1   1   7       36.48      111.93     36.81 o
   1   1   7     4711.48     4739.87    177.94 o
   3   1   7      826.37      760.89     41.20 o
   5   1   7      425.79      351.75     22.68 o
   7   1   7      190.21      140.89     21.69 o
   9   1   7     1074.41      968.97     44.31 o
  11   1   7       38.66       78.53     11.73 o
  13   1   7       41.31       51.26     10.79 o
  15   1   7        9.21        0.16     19.80 o
  17   1   7      158.98      165.24     20.08 o
  19   1   7      108.61      132.42     29.23 o
  21   1   7       13.10       32.01     27.80 o
 -22   2   7       49.39       35.57     18.01 o
 -20   2   7      161.51      104.02     16.75 o
 -18   2   7      150.96      146.03     17.39 o
 -16   2   7      288.44      251.83     19.21 o
 -14   2   7      126.65      128.39     14.13 o
 -12   2   7     1399.58     1302.00     39.79 o
 -10   2   7      145.95      158.14     13.23 o
  -8   2   7     1276.50     1400.30     41.82 o
  -6   2   7     3206.40     2941.28     93.96 o
  -4   2   7     4607.40     4018.46    172.34 o
  -2   2   7      786.84      811.25     77.42 o
   0   2   7      486.64      626.12     32.78 o
   2   2   7     2366.89     2167.76     75.05 o
   4   2   7     1471.84     1195.99     42.33 o
   6   2   7        8.77        6.50     14.27 o
   8   2   7     1608.33     1371.05     51.95 o
  10   2   7       79.01      102.09     16.85 o
  12   2   7       55.74       46.18     16.29 o
  14   2   7      188.22      255.97     32.76 o
  16   2   7      701.84      728.35     53.29 o
  18   2   7     1189.31     1604.91     76.35 o
  20   2   7       27.48       84.05     35.10 o
 -21   3   7      629.30      616.84     33.25 o
 -19   3   7     1249.95     1102.73     42.76 o
 -17   3   7      547.90      516.14     28.51 o
 -15   3   7      786.84      668.85     38.54 o
 -13   3   7     1605.69     1425.97     52.51 o
 -11   3   7       24.95       67.34     20.99 o
  -9   3   7     6731.83     6205.14    263.96 o
  -7   3   7     9655.39     8829.69    445.24 o
  -5   3   7     2391.91     2145.67    104.48 o
  -3   3   7     3642.23     3285.88    176.97 o
  -1   3   7     3812.37     3853.81    164.86 o
   1   3   7     6823.30     6586.40    303.96 o
   3   3   7     2313.93     2145.33     78.58 o
   5   3   7      949.98      744.99     39.68 o
   7   3   7     3533.11     3384.61    107.88 o
   9   3   7      378.50      461.20     27.56 o
  11   3   7      330.39      393.63     29.49 o
  13   3   7      641.02      754.27     43.52 o
  15   3   7     1156.75     1162.99     83.38 o
  17   3   7     1196.62     1381.73     78.70 o
  19   3   7      885.68     1112.75     62.92 o
 -20   4   7      208.60      249.65     23.06 o
 -18   4   7      300.25      276.20     25.75 o
 -16   4   7      339.05      323.69     32.66 o
 -14   4   7      377.34      335.85     35.44 o
 -12   4   7        8.91       11.06     17.93 o
 -10   4   7     2919.72     2592.62    138.34 o
  -8   4   7     3404.60     3032.54    143.46 o
  -6   4   7     9479.58     8552.87    381.17 o
  -4   4   7     3416.22     3194.23    154.83 o
  -2   4   7     5293.87     5012.87    175.59 o
   0   4   7     5930.98     5980.05    240.34 o
   2   4   7     4816.36     4642.70    153.88 o
   4   4   7     5282.44     4972.60    182.11 o
   6   4   7     2745.70     2493.36     90.67 o
   8   4   7     3167.39     2981.93    119.37 o
  10   4   7      363.47      354.27     34.99 o
  12   4   7       26.46       33.43     28.77 o
  14   4   7     1447.32     1585.15     91.47 o
  16   4   7      614.23      680.25     59.08 o
  18   4   7      550.06      757.96     70.46 o
 -17   5   7     1063.32      960.19     69.07 o
 -15   5   7      577.62      570.68     42.42 o
 -13   5   7      998.01      894.39     67.11 o
 -11   5   7       26.01       54.85     25.70 o
  -9   5   7     2191.03     2102.78    103.10 o
  -7   5   7     2102.03     1922.07     97.51 o
  -5   5   7      803.22      681.90     75.96 o
  -3   5   7      702.61      847.17    105.33 o
  -1   5   7      205.52      164.45     45.60 o
   1   5   7       41.70       12.63     26.42 o
   3   5   7       86.04       70.04     21.74 o
   5   5   7      656.26      652.26     44.03 o
   7   5   7     1562.68     1584.94     71.82 o
   9   5   7      411.72      443.52     41.43 o
  11   5   7      187.58      231.64     40.40 o
  13   5   7      327.89      491.97     69.06 o
  15   5   7      673.04      678.53     77.16 o
 -14   6   7       89.62       61.72     36.91 o
 -12   6   7      489.77      534.94     59.05 o
 -10   6   7     1742.77     1474.23    216.26 o
  -8   6   7     1043.89     1027.78     86.24 o
  -6   6   7     2513.49     2119.73    200.93 o
  -4   6   7     4096.83     3680.16    233.55 o
  -2   6   7     1825.53     1797.19    157.68 o
   0   6   7     2268.27     2058.29    100.50 o
   2   6   7     2618.69     2287.85    125.83 o
   4   6   7     4745.52     4055.30    180.69 o
   6   6   7     2004.80     1792.92    128.08 o
   8   6   7      551.32      586.35     75.47 o
  10   6   7      950.16      959.82     94.03 o
  12   6   7      573.28      751.72     73.23 o
  -7   7   7      515.92      542.31     87.43 o
  -5   7   7     2072.99     1482.63    207.83 o
  -3   7   7      870.39      939.88    253.77 o
  -1   7   7      183.15      112.54     48.31 o
   1   7   7      717.74      584.23     52.91 o
   3   7   7      236.66      209.25     67.08 o
   5   7   7     3668.87     2917.81    173.37 o
 -22   0   8      373.16      370.12     39.66 o
 -20   0   8     1571.65     1583.03     87.28 o
 -18   0   8     4516.84     4628.44    169.91 o
 -16   0   8     2504.59     2175.99     99.63 o
 -14   0   8     5422.57     4836.81    190.48 o
 -12   0   8     7418.36     7229.09    318.10 o
 -10   0   8      464.69      432.94     28.29 o
  -8   0   8    19548.23    21758.39    803.99 o
  -6   0   8    18983.51    20208.78    631.13 o
  -4   0   8    10179.63    10489.92    359.40 o
  -2   0   8      880.16     1216.58     89.43 o
   0   0   8      290.70      772.88     72.28 o
   2   0   8     9704.82    11501.15    726.70 o
   4   0   8      833.35      669.21     60.83 o
   6   0   8       24.30        0.00     32.86 o
   8   0   8     5328.07     5038.45    252.84 o
  10   0   8       15.38        0.00     46.12 o
  12   0   8     1429.66     1314.95     73.12 o
  14   0   8     1656.82     1544.65    114.29 o
  16   0   8     3460.76     3438.96    213.54 o
  18   0   8     3181.75     3381.04    244.56 o
  20   0   8      492.33      636.49    163.27 o
 -23   1   8       89.83      124.23     20.35 o
 -21   1   8      111.27      112.15     20.06 o
 -19   1   8      483.95      374.53     31.62 o
 -17   1   8       21.51       22.37     17.81 o
 -15   1   8      324.05      321.58     25.84 o
 -13   1   8      783.99      774.55     29.89 o
 -11   1   8       50.30       41.98     17.89 o
  -9   1   8     5495.69     5871.18    140.23 o
  -7   1   8     2662.29     2781.07     79.91 o
  -5   1   8     6219.60     6703.22    183.81 o
  -3   1   8     4806.49     5196.17    193.28 o
  -1   1   8     2216.02     2584.76     86.76 o
   1   1   8     1456.46     1587.19     83.89 o
   3   1   8     3063.61     2813.22    121.80 o
   5   1   8     1321.83     1173.09     46.49 o
   7   1   8     3197.35     2804.54     92.81 o
   9   1   8     3314.01     2890.48    111.40 o
  11   1   8      713.50      654.03     37.19 o
  13   1   8      380.08      363.00     35.31 o
  15   1   8      986.87     1110.25     55.73 o
  17   1   8     1516.23     1672.49     92.32 o
  19   1   8     1290.77     1677.99    100.14 o
  21   1   8        6.28       79.70     41.04 o
 -22   2   8      107.10       97.25     21.04 o
 -20   2   8      138.80      205.44     22.54 o
 -18   2   8      908.40      744.06     36.10 o
 -16   2   8      308.85      356.17     27.57 o
 -14   2   8     1232.89     1091.81     40.30 o
 -12   2   8      155.44      169.81     16.76 o
 -10   2   8     1410.22     1418.61     44.44 o
  -8   2   8     3769.75     3773.27    110.02 o
  -6   2   8     3887.40     3568.51    111.74 o
  -4   2   8     1014.21      848.60     58.70 o
  -2   2   8     1121.42      881.69     62.87 o
   0   2   8       81.54       80.34     15.38 o
   2   2   8      222.19      238.56     19.17 o
   4   2   8      107.99      111.97     15.11 o
   6   2   8      349.03      381.07     25.37 o
   8   2   8     2286.26     1970.68     75.46 o
  10   2   8      339.63      360.54     30.20 o
  12   2   8      546.87      459.43     56.37 o
  14   2   8      600.39      574.50     44.33 o
  16   2   8      590.66      628.47     72.11 o
  18   2   8      613.60      857.09     61.96 o
  20   2   8      442.28      726.72     66.75 o
 -21   3   8      103.06       86.11     19.24 o
 -19   3   8      198.41      219.50     20.70 o
 -17   3   8     1631.90     1406.36     57.53 o
 -15   3   8      464.94      470.82     33.16 o
 -13   3   8      679.74      641.20     48.75 o
 -11   3   8      109.56      224.19     20.17 o
  -9   3   8     6269.23     6229.94    232.33 o
  -7   3   8      664.05      653.60     39.45 o
  -5   3   8     2168.24     1832.92    108.92 o
  -3   3   8     1368.26     1178.87     63.02 o
  -1   3   8     1130.54     1059.10     63.56 o
   1   3   8       23.92       56.46     20.49 o
   3   3   8     2247.59     1922.51     74.30 o
   5   3   8      599.88      577.74     33.91 o
   7   3   8     3773.87     3485.86    127.26 o
   9   3   8      676.51      631.29     37.23 o
  11   3   8     1331.69     1309.04     59.18 o
  13   3   8      473.54      518.55     46.96 o
  15   3   8      521.61      614.14     54.20 o
  17   3   8      305.22      593.32     60.98 o
  19   3   8      476.03      701.59     63.52 o
 -18   4   8       53.40       41.97     20.56 o
 -16   4   8       11.67        3.05     20.64 o
 -14   4   8       24.08       29.73     19.64 o
 -12   4   8       29.85       14.73     20.22 o
 -10   4   8      958.87      896.48     55.22 o
  -8   4   8       12.16       40.99     38.86 o
  -6   4   8        8.34       40.58     26.63 o
  -4   4   8      798.06      743.13     49.88 o
  -2   4   8      299.28      261.03     36.04 o
   0   4   8      265.75      141.23     31.92 o
   2   4   8       14.54        0.00     18.51 o
   4   4   8      331.26      402.90     40.05 o
   6   4   8      793.52      756.55     42.57 o
   8   4   8      140.88      118.89     25.88 o
  10   4   8       14.93       52.95     27.56 o
  12   4   8      512.54      509.86     68.33 o
  14   4   8       11.33      114.02     40.02 o
  16   4   8       24.84      148.80     55.68 o
 -15   5   8       24.84        9.95     24.71 o
 -13   5   8       76.52      157.73     28.51 o
 -11   5   8        0.30       37.42     21.90 o
  -9   5   8       28.88       26.98     29.44 o
  -7   5   8      507.88      485.92     68.11 o
  -3   5   8        0.25        1.36     28.33 o
  -1   5   8      192.48      165.35     32.41 o
   1   5   8        0.76        0.00     20.12 o
   3   5   8      254.41      194.58     25.59 o
   5   5   8       62.65       17.40     22.22 o
   7   5   8        0.22        0.00     22.63 o
   9   5   8       59.40       73.19     37.99 o
  11   5   8       46.42        0.00     46.78 o
  13   5   8       31.38       16.01     50.03 o
 -12   6   8       96.98      128.41     40.55 o
 -10   6   8      106.34      129.63     41.60 o
  -8   6   8      346.72      274.17     47.10 o
  -6   6   8     1432.43     1054.90     96.69 o
  -4   6   8       29.59       46.04     50.24 o
  -2   6   8     1012.99      804.39    108.58 o
   0   6   8      310.78      293.35     41.85 o
   2   6   8       28.09        6.07     38.52 o
   4   6   8      324.21      265.72     37.85 o
   6   6   8       56.33       81.61     30.64 o
   8   6   8      363.05      293.14     94.04 o
  10   6   8      150.78      130.09     78.37 o
  -3   7   8     1048.18      809.15     94.78 o
  -1   7   8      159.59      136.29     55.98 o
   1   7   8      313.50      249.41     40.95 o
 -21   1   9       67.93       65.27     18.80 o
 -19   1   9       53.97       15.43     19.00 o
 -17   1   9       25.50       34.58     17.12 o
 -15   1   9      396.30      404.02     32.19 o
 -13   1   9      218.13      308.18     26.09 o
 -11   1   9      458.12      529.03     24.40 o
  -9   1   9      703.29      785.29     27.57 o
  -7   1   9      945.99      977.35     35.83 o
  -5   1   9     1045.72     1103.32     45.58 o
  -3   1   9       63.08      180.25     27.14 o
  -1   1   9        4.48        1.26     12.23 o
   1   1   9      121.74       80.94     19.26 o
   3   1   9      113.84      114.58     24.92 o
   5   1   9      193.35      174.95     25.58 o
   7   1   9       42.16        1.81     20.97 o
   9   1   9     3490.95     3053.10    119.32 o
  11   1   9      130.49      199.23     38.66 o
  13   1   9       74.64       28.51     24.72 o
  15   1   9      321.65      399.91     47.39 o
  17   1   9      342.76      496.79     45.64 o
  19   1   9       81.20      145.38     35.79 o
 -20   2   9      157.21      116.28     19.62 o
 -18   2   9      655.41      658.94     35.20 o
 -16   2   9      204.64      210.49     19.25 o
 -14   2   9      780.62      738.99     36.23 o
 -12   2   9     1063.59     1067.93     69.19 o
 -10   2   9      161.51      209.78     17.30 o
  -8   2   9     5031.45     4868.14    169.25 o
  -6   2   9     1631.44     1609.50     76.61 o
  -4   2   9       30.38       43.97     18.60 o
  -2   2   9       23.43      349.24     49.17 o
   0   2   9        8.14       81.73    101.69 o
   2   2   9     1466.63     1121.91     68.78 o
   4   2   9      164.25      198.07     17.65 o
   6   2   9       10.70        0.00     19.74 o
   8   2   9     1096.28     1050.53     56.01 o
  10   2   9      428.53      460.19     41.91 o
  12   2   9      122.88      132.94     38.67 o
  14   2   9      269.27      345.28     48.98 o
  16   2   9      490.83      732.31     69.61 o
  18   2   9      218.24      319.07     79.97 o
 -19   3   9      616.60      707.76     44.69 o
 -17   3   9     1421.33     1378.20     61.64 o
 -15   3   9     2035.59     1874.91     87.42 o
 -13   3   9     1928.02     1886.97     78.23 o
 -11   3   9     1591.37     1478.80     69.52 o
  -9   3   9     1547.37     1295.21    134.38 o
  -7   3   9     3456.00     3330.92    200.00 o
  -5   3   9     3630.14     3515.24    172.93 o
  -3   3   9     1294.28     1387.11     78.08 o
  -1   3   9     1142.71      918.42     81.67 o
   1   3   9       38.65       66.95     23.83 o
   3   3   9     1105.53      864.41     54.02 o
   5   3   9      996.19      857.50     45.01 o
   7   3   9     1516.40     1240.89     68.14 o
   9   3   9     3590.60     3135.89    133.30 o
  11   3   9      187.85      226.39     39.50 o
  13   3   9      471.20      518.53     65.10 o
  15   3   9     1919.85     2568.79    348.17 o
  17   3   9      688.46      800.35    213.12 o
 -16   4   9      710.62      688.71     72.15 o
 -14   4   9      799.14      830.85     63.96 o
 -12   4   9      236.06      287.73     37.67 o
 -10   4   9      430.58      383.33     33.43 o
  -8   4   9     2379.77     2316.35    147.24 o
  -6   4   9     2138.41     2006.12    129.04 o
  -4   4   9      412.56      510.28     51.07 o
  -2   4   9     2996.20     2447.84    122.54 o
   0   4   9      542.65      465.35     45.35 o
   2   4   9      427.51      371.35     32.69 o
   4   4   9     1965.30     1646.88     69.36 o
   6   4   9     3219.94     2895.44    113.69 o
   8   4   9     3731.71     3458.00    153.98 o
  10   4   9      824.92      811.40     61.04 o
  12   4   9     1746.64     1935.22    151.50 o
  14   4   9     1490.99     1722.73    137.43 o
 -15   5   9      865.35      760.74    102.11 o
 -13   5   9      738.12      688.64     55.04 o
 -11   5   9     1249.96     1235.49     93.87 o
  -9   5   9     2873.27     2373.09    162.56 o
  -7   5   9     1082.18     1021.96     86.98 o
  -5   5   9     2023.33     1801.75    102.04 o
  -3   5   9      863.64      862.75     65.69 o
  -1   5   9       73.41       39.68     28.40 o
   1   5   9       74.99       56.29     26.04 o
   3   5   9      189.81      135.90     33.93 o
   5   5   9      137.74      152.33     26.42 o
   7   5   9      158.51      176.87     32.74 o
   9   5   9       39.36        0.00     45.18 o
  11   5   9      348.33      334.41     49.42 o
 -10   6   9      212.22      190.81     44.53 o
  -8   6   9      546.04      501.19     60.85 o
  -6   6   9      696.09      709.40     63.07 o
  -4   6   9     1728.19     1349.71    134.50 o
  -2   6   9      949.70      807.54    100.61 o
   0   6   9      304.49      233.90     34.93 o
   2   6   9      775.52      635.17     72.79 o
   4   6   9     1348.94     1015.09    110.23 o
   6   6   9     3056.62     2469.20     98.38 o
 -20   0  10      925.31      898.45    135.66 o
 -18   0  10     1693.76     1607.85    157.21 o
 -16   0  10     2498.72     2379.37    168.25 o
 -14   0  10     4197.80     4202.46    201.57 o
 -12   0  10     5429.37     6352.45    305.55 o
 -10   0  10      661.23      570.46     42.51 o
  -8   0  10     9316.98    10507.58    503.70 o
  -6   0  10     3863.40     4229.97    207.95 o
  -4   0  10     2570.75     2819.99    191.82 o
  -2   0  10     2228.24     2652.40    171.32 o
   0   0  10     3285.33     3453.97    184.82 o
   2   0  10     2025.78     1901.98    138.77 o
   4   0  10      695.71      578.68     62.83 o
   6   0  10     2407.92     1839.75    143.67 o
   8   0  10     3447.75     2786.84    168.29 o
  10   0  10     5312.07     4871.08    271.33 o
  12   0  10        6.65      145.54     48.24 o
  14   0  10      728.09      797.86     73.57 o
  16   0  10      845.86     1133.60    126.10 o
  18   0  10      476.83      576.25     81.66 o
 -19   1  10      439.13      630.75     38.37 o
 -17   1  10     1121.29     1095.27     49.41 o
 -15   1  10     1184.31     1138.38     48.23 o
 -13   1  10      477.62      582.29     27.46 o
 -11   1  10      399.33      659.75     49.46 o
  -9   1  10     1860.35     2270.54     75.45 o
  -7   1  10     4740.20     6100.63    204.42 o
  -5   1  10      428.36      607.68     39.32 o
  -3   1  10       34.76       39.03     22.52 o
  -1   1  10      238.64      265.90     26.35 o
   1   1  10      329.53      307.87     30.52 o
   3   1  10     1504.26     1179.33     63.56 o
   5   1  10     2874.46     2266.12     96.57 o
   7   1  10     1938.01     1520.13     71.94 o
   9   1  10     9632.37     8803.35    342.22 o
  11   1  10       13.23       46.59     28.66 o
  13   1  10     1833.53     1485.49    139.02 o
  15   1  10     1384.38     1312.10     84.57 o
  17   1  10      454.89      511.79     48.47 o
 -18   2  10      637.79      750.56     66.14 o
 -16   2  10     1268.32     1275.76     67.93 o
 -14   2  10      323.03      351.14     27.80 o
 -12   2  10      635.19      680.08     34.74 o
 -10   2  10      220.74      271.40     28.64 o
  -8   2  10     1216.32     1648.52     84.04 o
  -6   2  10      581.97      653.50     62.44 o
  -4   2  10      560.32      628.73     43.36 o
  -2   2  10     1498.90     1396.25     65.23 o
   0   2  10       99.83      113.33     23.78 o
   2   2  10       40.16       39.24     30.40 o
   4   2  10     1842.43     1283.16     75.03 o
   6   2  10      876.77      657.80     88.97 o
   8   2  10      790.75      676.40     58.23 o
  10   2  10      777.89      846.77     68.22 o
  12   2  10      154.07      140.54     34.09 o
  14   2  10      332.22      345.29     50.08 o
  16   2  10       62.57       96.77     34.69 o
 -17   3  10     1022.83      962.96     50.90 o
 -15   3  10      125.14      160.37     27.18 o
 -13   3  10      525.53      604.56     52.03 o
 -11   3  10      853.66      993.30     53.04 o
  -9   3  10     1061.87      998.39     61.70 o
  -7   3  10      286.27      331.10     35.07 o
  -5   3  10      408.35      422.73     44.51 o
  -3   3  10     1670.17     1518.16     86.88 o
  -1   3  10      652.02      591.29     70.16 o
   1   3  10       96.78      114.77     45.53 o
   3   3  10      329.54      305.83     32.92 o
   5   3  10     1246.27     1012.60     83.56 o
   7   3  10      605.29      692.15     88.34 o
   9   3  10      485.00      496.71     66.53 o
  11   3  10      641.91      687.49    100.10 o
  13   3  10      241.48      265.64     57.82 o
  15   3  10      130.89     1417.07    251.54 o
 -16   4  10      274.94      366.96     35.21 o
 -14   4  10       35.32       51.38     22.91 o
 -12   4  10       45.70       53.70     30.55 o
 -10   4  10       14.81       19.93     27.85 o
  -8   4  10        4.14        0.00     24.72 o
  -6   4  10       71.67      117.05     43.48 o
  -4   4  10      348.08      319.26     41.35 o
  -2   4  10      284.88      219.04     36.18 o
   0   4  10       44.47       18.06     25.25 o
   2   4  10        6.13        0.00     26.61 o
   4   4  10      883.66      762.99     56.64 o
   6   4  10      178.90      244.36     28.66 o
   8   4  10        1.12       62.54     47.39 o
  10   4  10       72.05      100.23     44.50 o
  12   4  10       63.43      104.32     66.79 o
 -11   5  10      141.17      191.11     38.37 o
  -9   5  10      101.38       71.09     33.51 o
  -7   5  10       29.93       67.00     35.54 o
  -5   5  10       90.29      159.33     62.24 o
  -3   5  10      417.02      384.30     61.20 o
  -1   5  10      185.84      157.85     37.57 o
   1   5  10      187.75      172.00     47.60 o
   3   5  10      162.78       86.91     30.22 o
   5   5  10       91.17       87.35     30.97 o
   7   5  10      234.23      187.87     35.55 o
   9   5  10       14.52        0.00     69.75 o
  -6   6  10       28.75        7.56     53.94 o
  -4   6  10        2.10        1.16     42.93 o
  -2   6  10      104.54       75.09     35.31 o
   0   6  10       17.03        0.00     27.24 o
   2   6  10       39.96      124.24     79.76 o
 -17   1  11      104.69      132.39     25.76 o
 -15   1  11      323.41      336.29     35.86 o
 -13   1  11        5.72       74.03     29.44 o
 -11   1  11        0.68        0.00     19.76 o
  -9   1  11      536.04      692.69     46.28 o
  -7   1  11     1994.13     2344.33    111.11 o
  -5   1  11       43.50       95.87     30.76 o
  -3   1  11      109.94      154.33     33.02 o
  -1   1  11      149.81      194.50     31.78 o
   1   1  11      557.10      508.29     41.59 o
   3   1  11      190.65       74.96     26.30 o
   5   1  11       77.64       92.60     43.88 o
   7   1  11      273.32      246.73     32.96 o
   9   1  11     1043.40      996.46     62.10 o
  11   1  11       18.68      109.00     37.97 o
  13   1  11      244.07      294.43     43.94 o
  15   1  11       58.21       95.40     34.88 o
 -16   2  11      183.85      230.83     49.01 o
 -14   2  11      744.44      819.68     81.49 o
 -12   2  11      134.60      210.72     26.53 o
 -10   2  11        7.88        2.56     25.18 o
  -8   2  11       24.66       40.84     23.36 o
  -6   2  11      484.57      642.80     57.03 o
  -4   2  11      389.30      454.58     45.94 o
  -2   2  11      111.83      205.03     48.69 o
   0   2  11     1483.63     1008.02     98.04 o
   2   2  11      138.74      121.77     49.11 o
   4   2  11       92.03       24.45     41.19 o
   6   2  11      858.35      840.76     77.77 o
   8   2  11      772.00      746.81     77.00 o
  10   2  11     1317.63     1261.79     79.43 o
  12   2  11      360.83      399.96     72.98 o
  14   2  11       69.51       94.16     53.25 o
 -15   3  11      722.60      877.65    107.58 o
 -13   3  11      946.10     1073.53     83.62 o
 -11   3  11      220.44      255.96     32.50 o
  -9   3  11      150.35      420.04     83.46 o
  -7   3  11     2582.19     2831.79    175.90 o
  -5   3  11      875.01      919.52     75.43 o
  -3   3  11      469.24      695.49    145.63 o
  -1   3  11     2656.72     1796.73    174.78 o
   1   3  11      829.00      914.15    141.03 o
   3   3  11     1790.70     1369.85    167.95 o
   5   3  11     1294.63     1089.50    144.09 o
   7   3  11     1909.27     1720.13    186.03 o
   9   3  11     1647.36     1477.68    135.63 o
  11   3  11      439.37      424.88     69.35 o
  13   3  11      336.74      421.85     76.09 o
 -12   4  11      180.66      238.18     44.52 o
 -10   4  11      268.31      350.48     39.09 o
  -8   4  11       23.18        8.86     30.31 o
  -6   4  11      343.54      486.54     58.96 o
  -4   4  11      713.45      718.92     82.75 o
  -2   4  11      692.70      692.13     92.24 o
   0   4  11      544.29      410.19     45.39 o
   2   4  11      310.85      265.80     48.34 o
   4   4  11     3121.11     2293.24    169.15 o
   6   4  11     1178.07     1003.26    180.22 o
   8   4  11     1974.37     1881.90    157.32 o
  10   4  11     2008.13     1862.29    144.46 o
  -9   5  11      540.26      485.83     59.39 o
  -7   5  11      377.29      353.97     47.98 o
  -5   5  11     1394.67     1286.48    105.23 o
  -3   5  11     1414.16     1264.80    101.26 o
  -1   5  11     1307.52     1127.68     80.88 o
   1   5  11      248.27      251.59     35.05 o
   3   5  11      444.79      401.15     49.33 o
   5   5  11      701.75      654.60    137.62 o
 -16   0  12      963.81      903.25     98.16 o
 -14   0  12     1991.68     2688.96    213.96 o
 -12   0  12      222.38      285.86     73.83 o
 -10   0  12      911.81     1135.26    236.20 o
  -8   0  12      229.21      621.27    131.91 o
  -6   0  12     8847.51    10207.47    643.49 o
  -4   0  12     3654.70     4970.69    657.15 o
  -2   0  12     3036.39     4497.64    312.88 o
   0   0  12     8237.76     8821.57    692.99 o
   2   0  12     2273.85     4041.67    348.86 o
   4   0  12     1369.49     1362.57    129.96 o
   6   0  12     3700.92     2649.57    162.29 o
   8   0  12     1256.42     1145.40     96.57 o
  10   0  12     1900.81     1577.69    118.35 o
  12   0  12      205.37      246.47     80.25 o
 -15   1  12      811.63      984.45    111.01 o
 -13   1  12      192.29      226.79     34.31 o
 -11   1  12       33.78       31.08     37.83 o
  -9   1  12       46.09       99.72     42.22 o
  -7   1  12      382.29      593.18     53.46 o
  -5   1  12      219.74      330.38     38.34 o
  -3   1  12      233.26      548.36     76.65 o
  -1   1  12     1901.88     1945.25    101.65 o
   1   1  12      870.15      865.16     68.04 o
   3   1  12      299.57      239.54     37.73 o
   5   1  12      478.64      399.03     37.89 o
   7   1  12     1471.18     1101.13     64.52 o
   9   1  12      485.76      511.64     49.30 o
  11   1  12     1303.39     1183.82     83.95 o
  13   1  12        7.85       37.67     49.73 o
 -14   2  12      133.82      239.31     73.76 o
 -12   2  12       83.12      142.89     44.05 o
 -10   2  12      436.56      618.05     53.97 o
  -8   2  12      125.05      226.61     51.39 o
  -6   2  12     1477.55     2089.51    296.71 o
  -4   2  12     1026.20     1110.31    151.85 o
  -2   2  12      866.72      802.94     92.72 o
   0   2  12     1160.95      937.00     99.23 o
   2   2  12      500.32      383.63     82.92 o
   4   2  12      787.17      686.88    144.15 o
   6   2  12      429.29      328.88     60.58 o
   8   2  12      428.69      478.55     68.80 o
  10   2  12      349.06      404.32     65.36 o
  12   2  12      102.23      179.27     69.12 o
 -13   3  12      390.13      373.70     51.70 o
 -11   3  12       86.75      124.06     66.72 o
  -9   3  12      954.09      903.88     80.70 o
  -7   3  12      175.10      243.98     56.75 o
  -5   3  12     2578.17     2415.41    263.81 o
  -3   3  12      689.09      906.32    145.71 o
  -1   3  12      851.43      654.02     84.88 o
   1   3  12       40.82      204.94    127.48 o
   3   3  12      642.61      617.41    108.10 o
   5   3  12      680.62      781.87    136.53 o
   7   3  12      629.92      752.57    112.12 o
   9   3  12        6.05      118.32     60.68 o
 -10   4  12      308.20      426.11    104.30 o
  -8   4  12       28.83       50.47     32.16 o
  -6   4  12        0.69       90.72    105.98 o
  -2   4  12       73.85      270.28    276.08 o
   0   4  12       15.72      151.58    141.29 o
   2   4  12      112.31      195.91    142.70 o
   4   4  12        2.06      172.87     66.74 o
   6   4  12       94.73      257.76    108.44 o
 -13   1  13       22.72      106.20     49.19 o
 -11   1  13      103.64      275.07     56.43 o
  -9   1  13        0.58       30.18     42.43 o
  -7   1  13      388.21      633.98     76.27 o
  -5   1  13       18.71       80.81     38.34 o
  -3   1  13      251.12      271.99     45.31 o
  -1   1  13      170.22      221.95     43.75 o
   1   1  13      360.82      304.54     37.37 o
   3   1  13       91.97       99.08     37.02 o
   5   1  13       12.72       32.53     34.45 o
   7   1  13      100.08      103.28     43.00 o
   9   1  13       86.75      117.37     37.38 o
 -12   2  13        3.37       80.04     51.59 o
 -10   2  13       19.16       93.05     53.61 o
  -8   2  13      132.02      279.33     69.79 o
  -6   2  13     1555.20     2112.55    270.64 o
  -4   2  13       56.63      906.32    156.45 o
  -2   2  13      340.24      527.75     78.62 o
   0   2  13     1386.21     1244.72    118.13 o
   2   2  13       89.49      242.89     55.18 o
   4   2  13       62.22       79.76     50.25 o
   6   2  13      222.74      241.64     62.69 o
   8   2  13       22.58       52.92     51.04 o
  -9   3  13      499.02      964.35    145.71 o
  -5   3  13     1956.14     1789.78    219.33 o
  -3   3  13     1627.44     1705.42    213.20 o
  -1   3  13     1481.01     1621.29    154.20 o
   1   3  13     1550.18     1599.68    139.10 o
   3   3  13      347.17      879.97    142.04 o
   5   3  13      471.79      626.07     93.30 o
  -2   4  13      736.01      880.24    162.58 o
 -10   0  14      521.24     1102.13    191.72 o
  -8   0  14     1931.74     2503.49    304.38 o
  -6   0  14     1071.14     1485.58    203.23 o
  -4   0  14     1236.38     2082.41    211.66 o
  -2   0  14     2544.69     3310.66    256.14 o
   0   0  14     2979.12     3631.22    220.01 o
   2   0  14     1096.32     1322.64    233.14 o
   4   0  14      488.59      418.66     70.54 o
   6   0  14      882.15      750.90     93.08 o
  -9   1  14      391.03      699.78     86.46 o
  -7   1  14      530.54      791.94     95.97 o
  -5   1  14      701.40      998.85     94.24 o
  -3   1  14      865.57     1168.11    137.99 o
  -1   1  14       60.79      294.49    141.11 o
   1   1  14      627.71      767.73    117.07 o
   3   1  14      144.56      224.31     50.42 o
   5   1  14       14.14       16.60     41.66 o
  -6   2  14       25.22      159.24     59.22 o
  -4   2  14     1006.02     1501.43    199.39 o
  -2   2  14      409.57      710.14    133.44 o
   0   2  14      330.20      510.83    112.45 o
   2   2  14      240.19      383.78    114.32 o
   4   2  14      123.04      195.19     84.33 o
 
